# Supplementary material for: Construction of a risk prediction model for Alzheimer’s disease in the elderly population
Source: BMC Neurol. 2021 Jul 7;21:271. doi: 10.1186/s12883-021-02276-8 (PMC8262052; doi:10.1186/s12883-021-02276-8)
Supplement: Supplementary file 1 — Additional file 1. [file 12883_2021_2276_MOESM1_ESM.txt]

To cite R in publications use:

  R Core Team (2021). R: A language and environment for statistical computing. R Foundation for Statistical Computing, Vienna, Austria. URL
  https://www.R-project.org/.

A BibTeX entry for LaTeX users is

  @Manual{,
    title = {R: A Language and Environment for Statistical Computing},
    author = {{R Core Team}},
    organization = {R Foundation for Statistical Computing},
    address = {Vienna, Austria},
    year = {2021},
    url = {https://www.R-project.org/},
  }

We have invested a lot of time and effort in creating R, please cite it when using it for data analysis. See also ‘citation("pkgname")’ for
citing R packages.

> citation("caret")

To cite package ‘caret’ in publications use:

  Max Kuhn (2020). caret: Classification and Regression Training. R package version 6.0-86. https://CRAN.R-project.org/package=caret

A BibTeX entry for LaTeX users is

  @Manual{,
    title = {caret: Classification and Regression Training},
    author = {Max Kuhn},
    year = {2020},
    note = {R package version 6.0-86},
    url = {https://CRAN.R-project.org/package=caret},
  }

> citation("glmnet")

To cite glmnet in publications use:

  Jerome Friedman, Trevor Hastie, Robert Tibshirani (2010). Regularization Paths for Generalized Linear Models via Coordinate Descent.
  Journal of Statistical Software, 33(1), 1-22. URL https://www.jstatsoft.org/v33/i01/.

If coxnet is used, please also cite:

  Noah Simon, Jerome Friedman, Trevor Hastie, Rob Tibshirani (2011). Regularization Paths for Cox's Proportional Hazards Model via
  Coordinate Descent. Journal of Statistical Software, 39(5), 1-13. URL https://www.jstatsoft.org/v39/i05/.

To see these entries in BibTeX format, use 'print(<citation>, bibtex=TRUE)', 'toBibtex(.)', or set 'options(citation.bibtex.max=999)'.

> citation("rms")

To cite package ‘rms’ in publications use:

  Frank E Harrell Jr (2021). rms: Regression Modeling Strategies. R package version 6.1-1. https://CRAN.R-project.org/package=rms

A BibTeX entry for LaTeX users is

  @Manual{,
    title = {rms: Regression Modeling Strategies},
    author = {Frank E {Harrell Jr}},
    year = {2021},
    note = {R package version 6.1-1},
    url = {https://CRAN.R-project.org/package=rms},
  }

ATTENTION: This citation information has been auto-generated from the package DESCRIPTION file and may need manual editing, see
‘help("citation")’.

> citation("pROC")

If you use pROC in published research, please cite the following paper:

  Xavier Robin, Natacha Turck, Alexandre Hainard, Natalia Tiberti, Frédérique Lisacek, Jean-Charles Sanchez and Markus Müller (2011). pROC:
  an open-source package for R and S+ to analyze and compare ROC curves. BMC Bioinformatics, 12, p. 77.  DOI: 10.1186/1471-2105-12-77
  <http://www.biomedcentral.com/1471-2105/12/77/>

A BibTeX entry for LaTeX users is

  @Article{,
    title = {pROC: an open-source package for R and S+ to analyze and compare ROC curves},
    author = {Xavier Robin and Natacha Turck and Alexandre Hainard and Natalia Tiberti and Frédérique Lisacek and Jean-Charles Sanchez and Markus Müller},
    year = {2011},
    journal = {BMC Bioinformatics},
    volume = {12},
    pages = {77},
  }

> citation("rmda")

To cite package ‘rmda’ in publications use:

  Marshall Brown (2018). rmda: Risk Model Decision Analysis. R package version 1.6. https://CRAN.R-project.org/package=rmda

A BibTeX entry for LaTeX users is

  @Manual{,
    title = {rmda: Risk Model Decision Analysis},
    author = {Marshall Brown},
    year = {2018},
    note = {R package version 1.6},
    url = {https://CRAN.R-project.org/package=rmda},
  }

ATTENTION: This citation information has been auto-generated from the package DESCRIPTION file and may need manual editing, see
‘help("citation")’.
