# Supplementary material for: Construction of a risk prediction model for Alzheimer’s disease in the elderly population
Source: BMC Neurol. 2021 Jul 7;21:271. doi: 10.1186/s12883-021-02276-8 (PMC8262052; doi:10.1186/s12883-021-02276-8)
Supplement: Supplementary file 2 — Additional file 2. [file 12883_2021_2276_MOESM2_ESM.xlsx]

## Sheet: Form
Characteristics	Participants(n=1099)	With AD(n=555)	Without AD(n=544)	Training set(n=824)	Validation set(n=275)	P value	LASSO regression
Age(year)	66.85±4.07	67.06±4.23	66.62±3.88	66.82±4.01	66.94±4.23	0.047	age
Sex, n(%)						0.039	sex
Male	711(64.70)	362(65.23)	349(64.15）	543(65.9)	168(61.09)
Female	388(35.30)	193(34.77)	195(35.85）	281(34.1)	107(38.91)
BIM(kg/m2)	23.14±2.84	23.19±2.91	23.15±2.65	23.17±2.86	23.06±2.78	0.605	Outlier
Marital status						0.302	Outlier
1	360(32.76)	179(32.25)	181(33.27）	266(32.28)	94(34.18)		marital status	Bad
2	349(31.76)	166(29.91)	183(33.64）	264(32.04)	85(30.91)
3	390(35.49)	210(37.84)	180(33.09）	294(35.68)	96(34.91)			Good
Education level						0.051	education
1	454(41.31)	257(46.31)	197(36.21）	340(41.26)	114(41.45)		Outlier	Low
2	205(18.65)	64(11.53)	141(25.92）	153(18.57)	52(18.91)
3	440(40.04)	234(42.16)	206(37.87）	331(40.17)	109(39.64)			High
Economic status						<0.001	Socioeconomic statu squintile=sss
1	336(30.57)	209(37.66)	127(23.35）	253(30.7)	83(30.18)			Low
2	203(18.47)	97(17.48)	106(19.49）	152(18.45)	51(18.55)
3	172(15.65)	79(14.23)	93(17.1）	133(16.14)	39(14.18)
4	160(14.56)	67(12.07)	93(17.1）	117(14.2)	43(15.64)
5	228(20.75)	103(18.56)	125(22.98）	169(20.51)	59(21.45)			High
Health status						0.038	health status=hs
1	359(32.67)	193(34.77)	166(30.51）	266(32.28)	93(33.82)		Midlife high blood pressure, diabetes, Herpesvirus infection, stroke, traumatic brain injury, depression
2	349(31.76)	166(29.91)	183(33.64）	264(32.04)	85(30.91)
3	153(13.92)	78(14.05)	75(13.79）	114(13.83)	39(14.18)
4	146(13.28)	86(15.5)	60(11.03）	112(13.59)	34(12.36)
5	92(8.37)	32(5.77)	60(11.03）	68(8.25)	24(8.73)			Healthiest
Lifestyle						0.025	Healthy life style factors=hls
1	294(26.75)	163(29.37)	131(24.08）	216(26.21)	78(28.36)		smoking, exercise, diet, alcohol
2	258(23.48)	131(23.6)	127(23.35）	193(23.42)	65(23.64)
3	213(19.38)	107(19.28)	106(19.49）	158(19.17)	55(20)
4	188(17.11)	91(16.4)	97(17.83）	145(17.6)	43(15.64)
5	146(13.28)	63(11.35)	83(15.26）	112(13.59)	34(12.36)			Best
Genetic risk						0.019	Genetic risk category=grc
1	151(13.74)	77(13.87)	74(13.6）	117(14.2)	34(12.36)		Family history of dementia
2	482(43.86)	220(39.64)	262(48.16）	362(43.93)	120(43.64)
3	466(42.40)	258(46.49)	208(38.24）	345(41.87)	121(44)			Highest
Higher score represents better status. Six important risk factors were screened out from nine risk factors by regression analysis.

## Sheet: Summary Form
state	sex	age range(0: <75; 1: >=75)	education	economic	lifestyle	heridity	marriage	health	BIM	p
0	0	0	2	1	2	2	3	5	24.19	0.553777
0	0	1	1	4	1	1	3	5	18.05	0.375283
0	0	0	3	2	2	3	3	5	21.98	0.541784
0	0	0	1	1	4	2	3	5	26.18	0.527598
0	0	0	3	2	2	3	3	5	28.72	0.565675
0	0	0	2	4	1	1	3	5	25.99	0.404837
0	0	0	1	3	2	2	3	5	23.91	0.475505
0	0	0	1	1	5	3	3	5	19.93	0.541111
0	0	0	3	1	4	2	3	5	27.16	0.521208
0	0	0	1	1	1	1	3	5	24.36	0.528639
0	0	0	3	4	4	1	3	5	27.6	0.356417
0	0	0	3	3	2	2	3	5	20.07	0.451607
0	0	0	2	1	1	3	3	1	20.48	0.878384
0	0	0	1	1	3	3	3	1	20.4	0.867217
0	0	0	2	5	4	2	3	1	24.43	0.728025
0	0	0	1	2	3	3	3	1	25.39	0.800875
0	0	1	3	2	2	2	3	1	19.73	0.748142
0	0	0	3	1	5	2	3	1	24.08	0.75227
0	0	0	3	5	1	3	3	4	24.96	0.450461
0	0	0	1	1	5	2	3	4	20.09	0.492771
0	0	0	1	1	2	3	3	4	22.65	0.604965
0	0	0	1	3	3	3	3	4	20.02	0.499391
0	0	0	2	5	2	2	3	4	24.3	0.395713
0	0	0	1	4	1	2	3	4	27.21	0.469222
0	0	0	3	4	4	2	3	4	27.22	0.405644
0	0	0	3	4	2	3	3	4	27.74	0.490243
0	0	0	1	3	3	2	3	4	21.22	0.455885
0	0	0	3	4	3	2	3	4	19.17	0.397237
0	0	0	3	1	2	3	3	4	20.6	0.588853
0	0	0	3	1	1	2	3	4	21.65	0.561713
0	0	0	1	2	4	1	3	4	23.46	0.440537
0	0	0	2	2	5	2	3	4	23.28	0.467941
0	0	0	1	3	4	2	3	4	18.03	0.433645
0	0	1	3	2	5	3	3	3	22.89	0.495752
0	0	0	3	3	4	1	3	3	25.74	0.387446
0	0	0	3	1	4	3	3	3	21.52	0.551703
0	0	0	1	1	3	2	3	3	17.67	0.520671
0	0	0	2	4	1	2	3	3	17.62	0.430196
0	0	0	1	4	2	1	3	3	23.48	0.392811
0	0	0	2	3	5	1	3	3	27.19	0.388525
0	0	0	3	1	5	1	3	3	23.61	0.450931
0	0	0	2	2	4	2	3	3	21.38	0.475347
0	0	0	1	5	3	2	3	3	20.53	0.377582
0	0	0	1	3	1	2	3	3	20.16	0.490684
0	0	0	1	3	5	3	3	3	25.53	0.487758
0	0	0	3	2	2	2	3	3	28.59	0.530675
0	0	0	1	2	1	3	3	3	21.1	0.584075
0	0	0	3	2	2	2	3	3	28.59	0.530675
0	0	0	1	3	2	2	3	3	26.79	0.498127
0	0	0	2	2	5	3	3	3	26.77	0.528585
0	0	0	1	4	3	2	3	3	21.06	0.4208
0	0	0	1	4	4	3	3	3	27.6	0.475
0	0	0	1	4	5	2	3	3	24.27	0.402011
0	0	0	3	1	5	2	2	2	16.12	0.481122
0	0	1	3	4	2	3	2	2	19.35	0.45801
0	0	0	1	5	1	2	2	2	20.04	0.407093
0	0	0	1	1	1	3	2	2	21.83	0.623251
0	0	0	3	4	4	3	2	2	19.98	0.431326
0	0	0	1	1	1	2	2	2	23.26	0.581103
0	0	0	1	4	3	2	2	2	22.32	0.421458
0	0	0	1	1	1	2	2	2	27.6	0.596583
0	0	0	2	5	5	2	2	2	25.82	0.356609
0	0	0	3	2	3	2	2	2	19.16	0.480931
0	0	0	1	3	1	2	2	2	22.89	0.501094
0	0	0	3	3	2	2	2	2	20.33	0.46161
0	0	0	2	3	4	3	2	2	26.72	0.503804
0	0	0	1	1	1	2	2	2	21.71	0.578249
0	0	0	2	3	1	2	2	2	24.47	0.50102
0	0	0	2	4	2	3	2	2	25.83	0.496105
0	0	0	2	1	3	3	2	2	25.52	0.598933
0	0	0	1	4	2	3	2	2	22.05	0.489855
0	0	0	1	3	3	2	2	2	22.23	0.465007
0	0	0	3	2	5	1	2	2	25.44	0.421396
0	0	0	3	4	2	3	2	2	20.72	0.473233
0	0	0	3	2	2	2	2	2	21.62	0.50921
0	0	0	1	5	2	3	2	2	23.05	0.453664
0	0	0	3	5	2	1	2	2	21.52	0.34381
0	0	0	3	5	1	2	2	2	25.99	0.420766
0	0	0	3	2	3	1	2	2	24.54	0.454051
0	0	0	1	3	5	3	2	2	20.9	0.477791
0	0	0	1	1	4	1	2	2	24.04	0.490064
0	0	0	3	3	1	1	2	2	29.35	0.465723
0	0	0	2	1	2	2	2	2	22.19	0.560773
0	0	0	3	2	2	3	2	2	27.43	0.579606
0	0	0	3	1	2	2	2	2	18.53	0.541846
0	0	0	2	1	3	2	2	2	21.63	0.542704
0	0	0	3	5	4	3	2	2	23	0.409546
0	0	0	3	5	5	2	2	2	22.19	0.344653
0	0	0	2	2	1	2	2	2	27.25	0.555906
0	0	0	1	1	1	3	2	2	25.76	0.643376
0	0	0	2	5	1	1	2	2	26.58	0.384346
0	0	0	3	2	5	2	2	2	20.19	0.455383
0	0	0	1	5	1	3	2	2	21.35	0.470024
0	0	0	3	1	4	2	2	2	22.26	0.521943
0	0	0	1	5	1	3	2	2	21.92	0.471962
0	0	0	1	1	5	2	2	2	24.39	0.524957
0	0	0	1	2	4	1	2	2	23.51	0.44987
0	0	0	1	5	3	2	2	2	18.41	0.378471
0	0	0	1	5	1	3	2	2	21.06	0.470214
0	0	0	3	2	1	3	2	2	24.83	0.591455
0	0	0	3	5	1	3	2	2	21.99	0.46132
0	0	0	1	2	3	3	2	2	23.5	0.566951
0	0	0	3	2	2	3	2	2	25.1	0.576457
0	0	0	1	5	4	2	2	2	17.85	0.362533
0	0	0	3	2	4	2	2	2	24.27	0.491442
0	0	0	1	2	3	3	2	2	22.06	0.563282
0	0	1	1	4	2	2	1	1	24.54	0.436728
0	0	0	3	1	5	2	1	1	21.55	0.504276
0	0	0	2	5	3	2	1	1	18.35	0.374179
0	0	1	1	1	2	2	1	1	22.29	0.559434
0	0	1	1	5	2	1	1	1	22.67	0.352934
0	0	1	1	4	5	2	1	1	22.52	0.388247
0	0	1	1	1	1	3	1	1	18.39	0.612087
0	0	1	2	2	4	2	1	1	24.95	0.487343
0	0	1	3	1	4	2	1	1	26.96	0.528437
0	0	0	2	1	3	3	1	1	20.64	0.582755
0	0	0	1	5	5	2	1	1	25.48	0.363763
0	0	0	2	2	1	2	1	1	24.89	0.545519
0	0	0	1	3	3	2	1	1	22.75	0.469041
0	0	0	1	4	4	3	1	1	24.65	0.465981
0	0	0	3	1	2	2	1	1	25.81	0.567464
0	0	0	3	3	4	2	1	1	20.9	0.434602
0	0	0	3	1	3	3	1	1	24.36	0.593189
0	0	0	1	5	4	3	1	1	23.07	0.422611
0	0	0	3	4	1	1	1	1	25.28	0.412864
0	0	0	2	3	3	3	1	1	20.83	0.508242
0	0	0	1	4	5	2	1	1	28.01	0.415324
0	0	0	1	1	3	3	1	1	17.86	0.585729
0	0	0	1	1	5	2	1	1	21.43	0.514791
0	1	0	2	4	1	2	1	1	24.33	0.474617
0	1	0	3	1	1	1	1	1	23.76	0.539769
0	1	0	2	3	4	2	1	1	22.67	0.457341
0	1	0	1	4	4	2	1	1	23.93	0.427775
0	1	0	3	2	2	2	1	1	24.46	0.53264
0	1	0	2	3	3	3	1	1	20.83	0.517385
0	1	0	2	5	1	3	1	1	22.29	0.475635
0	1	0	1	1	1	2	1	1	25.86	0.608624
0	1	0	1	2	5	1	1	1	18.57	0.426102
0	1	0	3	2	4	1	1	1	26.93	0.458422
0	1	0	2	2	3	2	1	1	22.05	0.515928
0	1	0	3	5	2	2	1	1	25.67	0.417201
0	1	0	1	5	5	3	1	1	23.77	0.420213
0	1	0	2	2	2	2	1	1	19.57	0.524988
0	1	0	3	4	3	2	1	1	26.95	0.444408
0	1	0	1	3	4	3	1	5	17.55	0.175658
0	1	0	1	2	2	1	1	5	24.08	0.175932
0	1	0	3	5	1	2	1	5	22.75	0.136968
0	1	0	3	5	1	2	1	5	23.87	0.138784
0	1	0	3	5	2	3	1	5	20.38	0.148946
0	1	0	1	1	5	3	1	5	23.85	0.2318
0	1	0	2	2	4	2	1	1	17.64	0.484537
0	1	0	1	2	5	2	1	1	22.92	0.491655
0	0	0	3	2	3	2	1	1	19.64	0.493098
0	0	0	2	5	2	2	1	1	32.09	0.437341
0	0	0	3	2	2	2	1	1	24.37	0.526746
0	0	0	1	1	3	2	1	1	20.02	0.548446
0	0	0	1	3	1	3	1	5	23.2	0.216588
0	0	0	1	3	1	3	1	5	20.17	0.212011
0	0	0	2	1	1	1	1	5	21.74	0.200712
0	0	0	3	4	4	2	1	5	28.7	0.139521
0	1	1	3	1	4	2	3	5	19.19	0.491377
0	1	0	2	4	2	1	3	5	21.57	0.374663
0	1	0	2	4	1	2	3	5	23.08	0.443757
0	1	0	2	3	5	3	3	5	19.54	0.457113
0	1	0	2	5	4	2	3	5	21.02	0.353308
0	1	0	3	3	2	2	3	5	24.95	0.473737
0	1	0	1	2	2	2	3	5	18.39	0.505536
0	1	0	2	1	5	3	3	5	17.35	0.534849
0	1	0	3	2	4	2	3	5	29.71	0.500516
0	1	0	1	1	1	3	3	5	20.69	0.622883
0	1	0	2	5	3	2	3	1	23.05	0.744181
0	1	1	1	3	4	1	3	1	27.67	0.686237
0	1	1	1	5	5	2	3	1	20.28	0.617714
0	1	1	3	3	2	3	3	1	20.96	0.763874
0	1	0	3	4	4	2	3	1	20.35	0.661704
0	1	0	2	4	2	3	3	1	23.26	0.745179
0	1	0	2	3	3	3	3	1	21.22	0.76004
0	1	0	2	5	2	2	3	1	27.95	0.688258
0	1	0	2	4	3	3	3	1	27.34	0.745121
0	1	0	2	1	3	2	3	4	19.89	0.530806
0	1	0	1	1	2	2	3	4	24.41	0.569984
0	1	0	1	1	3	3	3	4	22.24	0.593297
0	1	0	3	5	1	2	3	4	26.32	0.419439
0	1	0	3	5	2	2	3	4	21.09	0.385423
0	1	0	3	4	4	2	3	4	23.85	0.399978
0	1	0	1	3	3	3	3	4	25.23	0.523936
0	1	0	1	3	4	1	3	4	22.01	0.40018
0	1	0	3	2	5	2	3	4	25.82	0.470838
0	1	0	2	5	2	2	3	4	25.52	0.407373
0	1	0	1	4	1	1	3	4	26.49	0.426339
0	1	0	1	5	3	3	3	4	24.3	0.441581
0	1	0	2	5	3	2	3	4	22.55	0.382065
0	1	0	2	3	5	3	3	4	17.21	0.45734
0	1	0	3	3	1	3	3	4	23.44	0.541893
0	1	0	3	2	1	2	3	4	17.73	0.514525
0	1	0	2	4	2	2	3	4	27.21	0.454279
0	1	0	3	2	2	2	3	4	20.34	0.507077
0	1	0	3	2	4	2	3	4	27.08	0.496181
0	1	0	1	3	3	3	3	4	22.47	0.51925
0	1	0	2	1	2	3	3	4	23.75	0.61541
0	1	0	1	5	2	3	3	4	23.07	0.458291
0	1	0	2	4	1	2	3	4	21.93	0.457319
0	1	0	3	2	5	1	3	4	21.09	0.411436
0	1	0	1	3	4	3	3	4	19	0.491066
0	1	0	3	4	3	1	3	4	21.72	0.370111
0	1	0	1	4	1	3	3	4	17.18	0.49891
0	1	0	3	5	1	3	3	4	27.38	0.480695
0	1	0	2	5	5	2	3	4	24.02	0.360615
0	1	0	3	4	4	2	3	3	24.51	0.410031
0	1	1	1	3	3	2	3	3	17.08	0.442702
0	1	1	1	3	1	3	3	3	21.47	0.541301
0	1	0	2	2	4	2	3	3	26.83	0.495988
0	1	0	3	3	3	3	3	3	28.24	0.519661
0	1	0	3	2	2	2	3	3	27.33	0.527275
0	1	0	2	4	4	3	3	3	25.88	0.461073
0	1	0	3	5	2	3	3	3	21.32	0.433348
0	1	0	1	1	1	3	3	3	19.13	0.619939
0	1	0	1	4	2	2	3	3	23.17	0.447128
0	1	0	1	5	3	3	3	3	25.54	0.446842
0	1	0	3	1	4	3	3	3	25.22	0.577746
0	1	0	2	2	1	3	3	3	22.37	0.587275
0	1	0	3	1	1	3	3	3	23.96	0.625155
0	1	0	1	3	1	2	3	3	24.66	0.512821
0	1	0	2	3	1	3	3	3	24.13	0.553067
0	1	0	3	3	4	2	3	3	22.63	0.441451
0	1	0	2	2	5	1	3	3	26.88	0.437142
0	1	0	1	3	5	3	3	3	24.53	0.492313
0	1	0	3	4	1	1	3	3	21.15	0.400284
0	1	0	1	3	1	1	3	3	16.55	0.437764
0	1	0	3	2	3	2	3	3	24.63	0.506455
0	1	0	3	1	3	3	3	3	23.66	0.59304
0	1	0	2	5	3	2	3	3	27.23	0.401703
0	1	0	3	4	2	2	3	3	19.81	0.427414
0	1	0	1	5	5	2	3	3	23.59	0.36314
0	1	0	2	5	2	2	3	3	24.22	0.408709
0	1	0	3	5	4	2	3	3	22.15	0.363616
0	1	0	3	1	4	3	3	3	22.54	0.573425
0	1	0	3	5	2	3	3	3	21.32	0.442645
0	1	0	1	5	2	2	3	3	24.1	0.417043
0	1	0	2	5	1	2	3	3	21.74	0.419807
0	1	0	1	2	1	3	3	3	26.3	0.611068
0	1	0	3	1	3	2	3	3	25.42	0.553401
0	1	0	1	5	1	3	3	3	22.01	0.47559
0	1	0	3	5	3	2	3	3	24.62	0.389092
0	1	0	3	1	1	2	3	3	24.01	0.585383
0	1	0	1	3	3	3	3	3	22.66	0.528057
0	1	0	1	4	5	2	2	2	19.63	0.394396
0	1	0	2	4	4	2	2	2	21	0.409361
0	1	0	3	5	4	1	2	2	23.59	0.328035
0	1	1	2	2	2	2	2	2	28.87	0.539038
0	1	1	3	1	1	3	2	2	25.1	0.624297
0	1	1	1	5	2	3	2	2	25.55	0.461841
0	1	0	3	5	3	2	2	2	21.59	0.372586
0	1	0	1	4	1	2	2	2	21.44	0.458575
0	1	0	2	5	1	2	2	2	23.86	0.419874
0	1	0	1	1	5	2	2	2	20.18	0.50796
0	1	0	3	5	2	3	2	2	21.55	0.43752
0	1	0	1	1	1	2	2	2	19.7	0.575877
0	1	0	2	3	3	2	2	2	22.45	0.464723
0	1	0	3	5	2	2	2	2	25.35	0.404797
0	1	0	1	5	1	3	2	2	21.11	0.470092
0	1	0	1	2	3	3	2	2	21.59	0.559088
0	1	0	1	3	2	2	2	2	19.82	0.48224
0	1	0	1	3	3	1	2	2	21.01	0.42054
0	1	0	3	4	3	3	2	2	25.53	0.478882
0	1	0	1	1	3	3	2	2	22.73	0.603818
0	1	0	1	4	4	1	2	2	24.52	0.376023
0	1	0	2	3	2	2	2	2	24.42	0.491283
0	1	0	2	1	1	2	2	2	27.32	0.599208
0	1	0	2	1	4	1	2	2	27.95	0.502366
0	1	0	3	2	1	2	2	2	20.54	0.530991
0	1	0	3	4	1	3	2	2	21.34	0.500827
0	1	0	1	5	3	3	2	2	25.18	0.451384
0	1	0	3	1	4	2	2	2	23.39	0.529028
0	1	0	3	2	3	1	2	2	20.74	0.447934
0	1	0	3	2	2	2	2	2	21.53	0.516866
0	1	0	1	1	5	2	2	2	23.4	0.524827
0	1	0	3	3	4	3	2	2	23.73	0.497287
0	1	0	3	2	1	3	2	2	20.86	0.580317
0	1	0	2	3	2	2	2	2	27.2	0.501947
0	1	0	1	5	5	3	2	2	22.08	0.406688
0	1	0	2	3	4	3	2	2	26.74	0.514197
0	1	0	2	5	3	3	2	2	24.83	0.443632
0	1	0	3	4	2	2	2	2	25.01	0.447114
0	1	0	1	5	2	2	2	2	21.38	0.409108
0	1	0	3	1	2	1	2	2	20.24	0.50567
0	1	0	3	1	1	2	2	2	23.35	0.581967
0	1	0	1	2	1	3	2	2	23.73	0.603751
0	1	0	3	1	5	1	2	2	17.99	0.445602
0	1	0	1	1	1	3	2	2	22.15	0.637197
0	1	0	1	5	5	1	2	2	21.88	0.317161
0	1	0	2	2	2	2	2	2	17.79	0.511935
0	1	0	3	1	5	3	2	2	25.21	0.567397
0	1	0	3	4	4	2	2	2	23.58	0.410306
0	1	0	3	3	1	2	2	2	21.22	0.494797
0	1	0	3	1	4	2	2	2	23.81	0.532807
0	1	0	2	4	4	3	2	2	25.45	0.471277
0	1	0	2	3	2	1	2	2	21.17	0.435205
0	1	0	3	3	1	2	2	2	22.66	0.49971
0	1	0	1	1	3	2	2	2	21.24	0.554692
0	1	0	2	5	3	3	2	2	22.74	0.438928
0	1	0	1	1	2	1	2	2	23.15	0.531207
0	1	0	1	1	5	2	2	2	20.14	0.517259
0	1	0	3	5	4	1	2	2	27.95	0.341282
0	1	0	2	1	1	3	2	2	20.33	0.627438
0	1	0	1	4	3	2	2	2	27.77	0.455742
0	1	0	3	4	5	2	2	2	21.13	0.386616
0	1	0	3	4	5	1	2	2	25.48	0.355934
0	1	0	2	4	3	3	2	2	27.32	0.497522
0	1	0	1	5	1	3	2	2	24.63	0.489149
0	1	0	2	2	1	3	2	2	22.3	0.596088
0	1	0	3	5	2	2	2	2	26.8	0.417588
0	1	0	1	5	3	3	2	2	24.62	0.45534
0	1	0	1	2	2	1	2	2	23.91	0.495287
0	1	0	3	2	1	2	2	2	22.49	0.543475
0	1	0	1	2	4	3	2	2	22.22	0.552051
0	1	0	1	4	3	3	2	2	23.65	0.492827
0	1	0	3	2	3	2	2	2	24.29	0.51465
0	1	0	3	5	4	3	2	2	24.71	0.425267
0	1	0	2	5	1	2	2	2	21.8	0.426841
0	1	0	2	4	2	3	2	2	20.62	0.494561
0	1	0	3	2	3	2	2	2	20.87	0.504166
0	1	0	3	1	5	2	2	2	25.01	0.525291
0	1	0	1	5	5	3	2	2	21.35	0.41227
0	1	0	1	3	2	1	2	2	19.51	0.441984
0	1	0	1	1	2	1	2	2	27.08	0.549217
0	1	0	1	1	4	3	2	2	23.54	0.59984
0	1	0	3	3	1	2	2	2	21.17	0.501708
0	1	0	2	2	2	3	2	2	27.25	0.600004
0	1	0	3	3	2	1	2	2	23.94	0.44495
0	1	0	1	1	2	2	2	2	26.93	0.59767
0	1	0	2	2	5	2	1	1	17.5	0.465393
0	1	0	2	2	1	3	1	1	23.24	0.602489
0	1	0	1	3	1	3	1	1	20.07	0.558606
0	1	1	1	4	1	2	1	1	25.49	0.475774
0	1	0	3	5	4	3	1	1	20.34	0.402705
0	1	0	2	2	1	3	1	1	25.11	0.598418
0	1	0	1	4	1	2	1	1	21.94	0.464882
0	1	0	3	1	1	2	1	1	30.2	0.601049
0	1	0	1	2	5	3	1	1	23.97	0.532285
0	1	0	1	4	1	3	1	1	24.4	0.525631
0	1	0	1	1	3	1	1	1	26.32	0.522069
0	1	0	1	1	3	2	1	1	25.09	0.566389
0	1	0	1	1	1	1	1	1	26.34	0.55814
0	1	0	2	2	1	2	1	1	24.69	0.553901
0	1	0	3	4	1	3	1	1	22.9	0.508426
0	1	0	3	4	4	3	1	1	22.12	0.454464
0	1	0	2	1	5	3	1	1	24.37	0.573333
0	1	0	3	4	2	2	1	1	17.47	0.425214
0	1	0	3	1	1	2	1	1	20.65	0.575204
0	1	0	2	5	1	2	1	1	22.98	0.42839
0	1	0	1	5	1	3	1	1	25.33	0.491453
0	1	0	2	2	4	3	1	1	23.36	0.548073
0	1	0	3	2	2	3	1	1	17.32	0.555809
0	1	0	2	2	2	2	1	1	21.03	0.526424
0	1	0	1	2	2	2	1	1	28.06	0.556831
0	1	0	1	1	3	3	1	1	21.61	0.605727
0	1	0	2	5	2	3	1	1	25.28	0.468323
0	1	0	3	2	1	3	1	1	23.68	0.595279
0	1	0	1	2	5	2	1	1	28.61	0.507525
0	1	0	3	5	1	2	1	1	20.85	0.415968
0	1	0	2	2	2	1	1	1	20.33	0.476363
0	1	0	1	3	3	3	1	1	23.95	0.534626
0	1	0	1	5	3	2	1	1	22.85	0.401507
0	1	0	2	1	2	3	1	1	20.98	0.615165
0	1	0	2	4	3	2	1	1	22.56	0.433873
0	1	0	2	1	4	3	1	1	23.67	0.590371
0	1	0	3	5	1	2	1	1	23.7	0.425446
0	1	0	2	5	1	3	1	1	21.4	0.472607
0	1	0	2	1	2	3	1	1	24.4	0.626153
0	1	0	3	5	4	3	1	1	25.33	0.427254
0	1	0	2	3	1	3	1	1	26.19	0.570283
0	1	0	3	2	5	3	1	1	25.16	0.531321
0	1	0	3	2	4	2	1	1	26.42	0.505481
0	1	0	1	1	5	3	1	1	23.38	0.579981
0	1	0	3	2	3	2	1	1	23.57	0.513291
0	1	0	3	5	5	1	1	1	20.78	0.307518
0	1	0	2	5	3	2	1	1	24.56	0.401863
0	1	0	2	2	2	3	1	1	21.09	0.577286
0	1	0	1	3	4	2	1	1	23.1	0.466579
0	1	0	1	5	2	2	1	1	22.18	0.417398
0	1	0	2	3	3	2	1	1	26.59	0.490509
0	1	0	3	3	3	2	1	5	22.53	0.160208
0	1	0	3	3	3	1	1	5	20.98	0.133147
0	1	0	1	2	4	2	1	5	25.74	0.18752
0	1	0	2	3	1	3	1	5	23.57	0.217544
0	1	0	2	2	4	3	1	5	21.05	0.204045
0	1	0	1	4	5	2	1	5	22.93	0.130415
0	1	0	2	4	1	3	1	5	23.04	0.190586
0	1	0	2	3	2	2	1	5	20.64	0.17065
0	1	0	3	3	1	2	1	5	25.06	0.185859
0	1	0	3	2	2	3	1	1	20.97	0.572698
0	1	0	2	1	4	1	1	1	19.22	0.481949
0	1	0	1	1	2	1	1	1	19.08	0.523164
0	1	0	3	1	3	3	1	1	20.53	0.593964
0	1	0	2	5	5	3	1	1	22.05	0.409211
0	1	0	1	3	3	2	1	1	26.54	0.498162
0	1	0	1	4	5	2	1	1	22.93	0.410823
0	1	0	3	4	4	2	1	1	24.85	0.421316
0	1	0	3	5	3	2	1	1	26.22	0.403189
0	1	0	3	5	2	3	1	1	17.84	0.441247
0	1	0	2	3	3	2	1	1	26.66	0.493108
0	1	0	2	1	3	2	1	1	21.08	0.555667
0	1	0	3	3	3	2	1	5	27.64	0.171149
0	1	0	1	3	2	2	1	5	21.12	0.176073
0	1	0	3	5	5	1	1	5	20.33	0.0878275
0	1	0	3	4	4	2	1	5	26.86	0.1392
0	1	0	3	5	5	2	1	5	26.61	0.113129
0	1	0	3	5	2	2	1	5	24.49	0.132657
0	1	0	2	1	4	3	1	5	26.14	0.246264
0	1	0	1	1	5	2	1	5	22.66	0.198477
0	1	0	1	1	5	2	1	5	22.66	0.198477
0	1	0	2	5	4	1	1	5	21.22	0.0981968
0	1	0	3	1	2	1	1	5	26.15	0.20072
0	1	0	1	1	2	3	1	1	26.25	0.630239
0	1	0	3	5	3	3	2	2	23	0.451055
0	0	1	1	1	5	3	2	2	25.13	0.447241
0	1	0	1	4	3	1	3	4	22.56	0.45594
0	1	0	3	2	3	2	3	3	23.06	0.574287
0	0	0	1	5	4	3	1	1	23.07	0.302968
0	1	0	1	1	3	3	1	1	21.61	0.627432
0	1	0	1	5	5	3	2	2	22.08	0.33057
0	1	0	3	3	2	3	3	4	20.96	0.598949
0	1	0	3	1	5	3	2	2	25.21	0.559518
0	1	0	3	1	4	2	3	5	19.19	0.68349
0	1	0	3	5	4	3	2	2	24.71	0.331145
0	1	0	2	3	1	3	1	1	23.57	0.565231
0	1	0	1	3	3	3	3	3	22.66	0.525916
0	1	0	1	4	1	2	1	1	21.94	0.509825
0	0	0	2	5	5	2	3	4	24.02	0.368785
0	0	0	3	2	5	3	3	3	22.89	0.413766
0	1	0	3	5	4	3	1	1	25.33	0.337001
0	1	0	1	3	4	2	1	1	23.1	0.420151
0	0	0	3	1	4	2	1	1	26.96	0.47369
0	1	0	1	1	2	2	2	2	26.93	0.650532
0	0	0	3	2	2	3	2	2	27.43	0.567199
0	1	0	2	3	1	3	1	1	26.19	0.589073
0	1	0	1	3	4	3	3	4	19	0.511048
0	1	0	1	5	1	3	3	3	22.01	0.496623
0	0	0	2	4	2	3	3	4	23.26	0.577359
0	1	0	3	4	3	1	3	4	21.72	0.448207
0	1	0	3	1	1	2	1	1	30.2	0.736899
0	0	0	2	1	4	3	1	1	26.14	0.539227
0	1	0	1	1	3	2	2	2	21.24	0.622671
0	0	0	1	2	3	3	2	2	22.06	0.532596
0	1	0	1	3	1	3	3	3	21.47	0.650133
0	0	0	1	4	4	3	1	1	24.65	0.370332
0	0	0	3	5	1	2	1	1	22.75	0.377111
0	1	0	2	3	1	3	3	3	24.13	0.657767
0	0	0	2	5	1	3	1	1	22.29	0.416482
0	1	0	1	2	3	3	2	2	21.59	0.616785
0	0	0	3	2	5	2	2	2	20.19	0.404056
0	0	0	1	5	2	1	1	1	22.67	0.32216
0	0	0	3	1	2	2	2	2	18.53	0.607899
0	1	0	3	1	1	2	3	3	24.01	0.692799
0	1	0	1	2	5	3	1	1	23.97	0.429503
0	0	0	3	5	3	2	3	3	24.62	0.393777
0	0	0	2	3	4	3	2	2	26.72	0.44891
0	0	0	3	1	1	2	3	4	21.65	0.694402
0	0	0	3	3	4	1	3	3	25.74	0.387313
0	0	0	3	1	1	2	1	1	20.65	0.702757
0	1	0	3	2	5	3	1	1	25.16	0.472293
0	0	0	1	3	3	2	2	2	22.23	0.468086
0	1	0	2	2	1	3	1	1	23.24	0.625389
0	1	0	3	5	2	3	2	2	21.55	0.386956
0	1	0	2	5	3	3	2	2	22.74	0.403853
0	1	0	3	2	3	2	2	2	20.87	0.523722
0	0	0	3	5	1	3	3	4	24.96	0.54559
0	1	0	3	1	1	3	2	2	25.1	0.700859
0	0	0	2	3	4	3	2	2	26.74	0.492612
0	1	0	3	4	4	2	1	1	24.85	0.344791
0	1	0	2	5	3	3	2	2	24.83	0.414633
0	1	0	2	2	1	3	2	2	22.3	0.644894
0	0	0	3	4	1	1	1	1	25.28	0.450167
0	0	0	1	1	3	2	1	1	20.02	0.523252
0	1	0	2	1	5	3	3	5	17.35	0.647415
0	0	0	1	1	1	2	2	2	21.71	0.683668
0	1	0	1	4	1	1	3	4	26.49	0.586388
0	0	0	1	3	4	2	3	4	18.03	0.410609
0	0	0	1	4	1	1	3	5	18.05	0.496475
0	1	0	1	5	2	2	1	1	22.18	0.393915
0	1	0	1	4	5	2	2	2	19.63	0.316184
0	1	0	2	2	5	2	1	1	17.5	0.456814
0	0	0	2	1	2	2	3	5	24.19	0.717605
0	0	0	3	5	1	2	1	1	23.87	0.376564
0	1	0	3	4	2	2	2	2	25.01	0.505794
0	1	0	2	4	4	2	2	2	21	0.399354
0	1	0	3	5	2	2	2	2	25.35	0.476352
0	0	0	3	2	2	2	3	4	19.73	0.617496
0	1	0	2	2	4	3	1	1	21.05	0.496276
0	0	0	3	4	4	2	1	1	28.7	0.271202
0	0	0	3	1	5	2	1	1	21.55	0.409559
0	1	0	1	1	1	2	2	2	19.7	0.683471
0	1	1	2	4	1	2	3	5	23.08	0.614069
0	1	0	3	5	4	1	2	2	23.59	0.332952
0	0	0	1	4	3	1	3	3	17.04	0.413977
0	1	0	3	4	1	2	3	3	25.1	0.575285
0	0	0	3	3	3	3	2	2	20.61	0.47509
0	1	0	3	3	3	3	3	3	28.24	0.585766
0	1	0	3	5	2	2	2	2	26.8	0.406021
0	0	0	1	4	3	2	2	2	22.32	0.432406
0	0	0	3	4	2	3	2	2	19.35	0.487944
0	0	0	2	5	3	2	1	1	18.35	0.313401
0	1	0	3	5	3	2	1	1	26.22	0.335202
0	1	0	3	3	1	2	2	2	22.66	0.587252
0	0	0	3	5	2	2	1	1	24.49	0.369668
0	1	0	1	5	2	3	3	4	23.07	0.474679
0	1	0	2	3	2	2	2	2	27.2	0.560357
0	1	0	2	5	3	2	3	5	23.05	0.457882
0	0	0	2	4	2	3	2	2	20.62	0.502643
0	1	0	1	5	5	3	2	2	21.35	0.308487
0	0	0	3	2	2	2	1	1	24.37	0.499402
0	1	0	1	3	2	1	2	2	19.51	0.510777
0	0	0	2	5	1	3	1	1	21.4	0.465444
0	1	0	2	4	1	2	3	4	21.93	0.565795
0	0	0	1	4	5	2	3	3	24.27	0.349965
0	0	0	2	5	4	2	3	5	24.43	0.383629
0	1	0	1	5	2	3	2	2	25.55	0.464518
0	1	0	3	2	5	1	3	4	21.09	0.484128
0	0	0	3	2	2	3	2	2	25.1	0.561956
0	1	0	3	3	2	1	2	2	23.94	0.471936
0	0	0	3	1	5	1	3	3	23.61	0.503234
0	1	1	2	2	1	3	1	1	25.11	0.615987
0	0	0	3	3	2	2	3	5	20.07	0.580843
0	0	0	1	1	2	1	2	2	27.08	0.668595
0	0	0	1	5	1	3	2	2	21.11	0.523738
0	0	0	1	1	3	2	1	1	25.09	0.6338
0	0	0	1	5	4	2	2	2	17.85	0.296588
0	0	0	2	2	5	2	3	4	23.28	0.487115
0	1	1	3	4	4	2	3	4	20.35	0.42957
0	1	1	3	1	2	1	1	1	26.15	0.591336
0	0	0	3	1	5	2	2	2	16.12	0.486214
0	1	1	2	1	2	3	1	1	24.4	0.659677
0	0	1	2	2	4	2	3	3	21.38	0.506945
0	0	0	2	1	1	1	1	1	21.74	0.597043
0	1	0	2	2	2	3	1	1	21.09	0.595927
0	1	0	3	5	2	3	3	3	21.32	0.451055
0	0	0	2	3	3	3	1	1	20.83	0.447241
0	1	0	1	1	5	2	1	1	22.66	0.45594
0	0	0	1	4	5	2	1	1	22.93	0.308927
0	1	0	3	2	2	2	3	3	28.59	0.574287
0	0	0	1	5	4	3	1	1	23.07	0.302968
0	1	0	1	1	3	3	1	1	21.61	0.627432
0	1	0	1	5	5	3	2	2	22.08	0.33057
1	0	0	3	2	1	3	3	1	26.26	0.860403
1	0	0	3	1	4	1	3	1	17.12	0.782377
1	0	0	1	5	4	2	3	5	25.24	0.366441
1	0	0	1	5	2	3	3	5	29.13	0.461617
1	0	0	3	1	2	1	3	4	20.08	0.579781
1	0	0	3	1	4	3	3	4	22.6	0.649441
1	0	0	1	1	4	3	3	4	22.29	0.660497
1	0	1	1	5	3	2	3	4	22.36	0.361482
1	0	0	2	3	1	2	3	4	27.78	0.497136
1	0	0	1	5	2	1	3	4	25.19	0.35563
1	0	0	1	2	4	3	3	4	22.36	0.528362
1	0	0	1	3	1	2	3	4	22.82	0.492761
1	0	0	1	3	5	3	3	4	21.63	0.468673
1	0	0	2	5	3	3	3	4	20.11	0.411002
1	0	0	3	1	5	3	3	4	23.92	0.546034
1	0	0	2	5	5	1	3	4	21.63	0.296125
1	0	0	3	5	3	3	3	4	19.82	0.404768
1	0	0	3	1	2	2	3	4	21.67	0.542101
1	0	0	2	3	5	3	3	4	20.76	0.461456
1	0	0	3	1	4	2	3	4	24.43	0.517718
1	0	0	2	5	1	2	3	4	24.32	0.414959
1	0	0	1	1	4	2	3	4	27.4	0.542226
1	0	0	1	1	2	3	3	4	22.46	0.607727
1	0	0	3	5	1	1	3	4	20.02	0.348794
1	0	0	3	1	4	3	3	4	22.99	0.56372
1	0	0	3	1	4	3	3	4	22.34	0.5627
1	0	0	1	4	1	3	3	4	24.87	0.514812
1	0	0	2	3	2	3	3	4	20.08	0.517562
1	0	0	1	1	5	3	3	3	24.39	0.558347
1	0	0	3	3	5	3	3	3	21.59	0.456414
1	0	0	3	2	5	1	3	3	27.58	0.421692
1	0	0	1	1	2	2	3	3	26.01	0.570913
1	0	0	1	1	4	2	3	3	24.56	0.532509
1	0	0	1	2	3	1	3	3	24.66	0.461876
1	0	0	1	1	5	3	3	3	22.83	0.558918
1	0	0	1	2	2	3	3	3	20.03	0.561028
1	0	0	1	2	1	2	3	3	20.27	0.530754
1	0	0	3	1	3	3	3	3	20.38	0.573266
1	0	0	3	1	5	2	3	3	24.61	0.50426
1	0	0	2	4	4	3	3	3	17.97	0.432357
1	0	1	1	4	3	2	3	3	26.34	0.417653
1	0	1	3	2	4	2	3	3	24.68	0.468181
1	0	0	1	2	2	3	3	3	24.06	0.57683
1	0	0	1	1	4	2	3	3	22.24	0.528151
1	0	0	1	3	5	1	3	3	19.85	0.375611
1	0	0	3	1	1	2	3	3	20.37	0.563141
1	0	0	1	5	1	3	3	3	28.23	0.491184
1	0	0	3	5	1	2	3	3	24.91	0.419556
1	0	0	3	1	2	1	3	3	19.77	0.498542
1	0	0	2	4	4	2	3	3	21.41	0.403102
1	0	0	1	5	2	2	3	3	27	0.422368
1	0	1	2	4	2	1	2	2	24.46	0.387344
1	0	0	1	5	5	2	2	2	24.14	0.352044
1	0	0	1	1	3	1	2	2	25.66	0.506045
1	0	0	3	1	3	3	2	2	22.07	0.578817
1	0	0	3	2	2	2	2	2	24.83	0.517794
1	0	0	3	1	1	3	2	2	17.93	0.600232
1	0	0	1	1	1	2	2	2	26.85	0.595256
1	0	0	1	4	2	2	2	2	21.77	0.439125
1	0	0	3	5	3	3	2	2	22.11	0.417888
1	0	0	3	3	3	3	2	2	20.61	0.49385
1	0	0	1	1	1	3	2	2	19.96	0.620581
1	0	0	3	1	4	2	2	2	18.08	0.502976
1	0	0	1	1	3	2	2	2	24.04	0.553924
1	0	0	1	2	4	2	2	2	25.07	0.499198
1	0	0	3	3	2	3	2	2	23.61	0.523963
1	0	0	3	2	2	3	2	2	20.9	0.556587
1	0	0	3	5	4	2	2	2	21.9	0.357581
1	0	0	3	5	1	3	2	2	19.46	0.446911
1	0	0	3	1	2	3	2	2	25.91	0.61286
1	0	0	3	2	1	1	2	2	24.44	0.488654
1	0	0	3	4	2	3	2	2	18.32	0.466251
1	0	0	1	1	2	2	2	2	26.42	0.580271
1	0	0	3	1	1	2	2	2	19.64	0.56177
1	0	1	3	2	4	3	2	2	18.78	0.500363
1	0	0	3	5	1	3	2	2	22.43	0.458121
1	0	0	1	1	3	3	2	2	27.25	0.614288
1	0	0	3	5	2	3	2	2	25.29	0.450408
1	0	0	1	4	3	3	2	2	22.45	0.478416
1	0	0	3	4	2	2	2	2	24.07	0.439578
1	0	0	1	2	3	2	2	2	23.78	0.515869
1	0	0	2	1	4	3	2	2	21.83	0.574297
1	0	0	3	5	1	3	2	2	24.71	0.46703
1	0	0	3	5	2	2	2	2	25.68	0.405027
1	0	0	1	3	1	2	2	2	21.34	0.501707
1	0	0	1	1	4	3	2	2	25.67	0.594622
1	0	0	3	3	2	3	2	2	22.33	0.525494
1	0	0	3	5	4	2	2	2	25.48	0.375498
1	0	0	1	5	3	3	1	1	17.54	0.415569
1	0	0	1	2	3	2	1	1	23.51	0.511327
1	0	0	1	1	2	3	1	1	25.37	0.624696
1	0	0	2	3	1	1	1	1	23.92	0.455007
1	0	0	1	4	3	3	1	1	28.19	0.497903
1	0	0	1	4	2	1	1	1	17.53	0.384577
1	0	0	2	1	1	3	1	1	21.64	0.625189
1	0	0	3	3	3	3	1	1	27.15	0.523144
1	0	0	3	2	1	2	1	1	24.17	0.539999
1	0	0	3	1	1	1	1	1	23.11	0.528456
1	0	0	2	1	2	3	1	1	16.41	0.591487
1	0	0	1	4	5	3	1	1	22.72	0.446732
1	0	0	1	4	5	3	1	1	22.72	0.446732
1	0	0	3	2	1	3	1	1	28.07	0.602014
1	0	0	3	1	3	3	1	1	21.13	0.584804
1	0	0	1	5	2	3	1	1	24.97	0.465952
1	0	0	3	1	5	3	1	1	24.89	0.56305
1	0	0	1	2	1	3	1	1	19.71	0.587329
1	0	0	1	4	4	3	1	1	19.34	0.453846
1	0	0	3	1	1	3	1	1	25.69	0.634081
1	0	0	1	1	1	2	1	1	22.53	0.591202
1	0	0	2	5	3	2	1	1	27.06	0.403537
1	0	0	3	1	2	2	1	1	26.35	0.573896
1	0	0	1	1	3	2	1	1	23.14	0.560131
1	0	0	3	1	1	3	1	1	26.97	0.640302
1	0	0	2	5	2	3	1	1	24.46	0.461134
1	0	0	3	4	1	3	1	1	28.43	0.526381
1	0	0	3	4	5	2	1	1	22.39	0.388656
1	0	0	1	1	2	2	1	1	23.52	0.579749
1	0	0	1	1	3	3	1	1	23.96	0.611397
1	0	0	2	2	5	3	1	1	27.61	0.544183
1	0	0	3	5	2	2	1	1	27.26	0.41817
1	0	0	3	3	1	3	1	1	27.95	0.567627
1	0	1	1	1	1	3	3	5	26.96	0.612149
1	0	0	2	1	3	1	3	1	25.72	0.813066
1	0	0	1	3	4	2	3	1	24.38	0.782652
1	0	0	1	3	1	3	3	1	25.27	0.84545
1	0	0	3	3	1	3	3	1	21.77	0.833116
1	0	0	3	5	3	3	3	1	22.9	0.761407
1	0	0	3	2	3	2	3	1	21.87	0.808725
1	0	0	1	5	5	1	3	1	20.01	0.655356
1	0	0	3	3	1	2	3	1	21.49	0.805011
1	0	0	3	3	3	3	3	1	22.94	0.816527
1	0	0	1	1	4	2	3	1	20.52	0.828454
1	0	0	3	1	2	2	3	1	29.44	0.856138
1	0	0	1	5	1	3	3	1	25.43	0.801087
1	0	0	3	1	2	3	3	1	24.51	0.871759
1	0	0	2	4	1	3	3	5	21.18	0.485049
1	0	0	2	1	2	3	3	5	22.1	0.59232
1	0	0	1	1	4	3	3	5	27.17	0.581526
1	0	0	3	5	2	3	3	5	20.46	0.418233
1	0	0	3	5	3	3	3	5	31.24	0.438231
1	0	0	1	4	1	3	3	5	25.97	0.50921
1	0	0	3	4	2	3	3	5	24.34	0.472851
1	0	0	1	4	3	2	3	5	25.89	0.425528
1	0	0	3	3	4	3	3	5	24.87	0.480485
1	1	0	1	2	2	1	3	5	28.59	0.4938
1	1	0	1	1	1	3	3	5	24.41	0.633636
1	1	0	3	1	5	3	3	5	22.61	0.547245
1	1	0	3	3	4	3	3	5	24.73	0.490328
1	1	0	1	5	5	2	3	4	24.36	0.450302
1	1	0	3	4	1	3	3	4	19.96	0.582219
1	1	0	1	3	3	2	3	4	17.72	0.54544
1	1	0	3	3	3	3	3	4	23.92	0.60092
1	1	0	3	4	3	1	3	4	25.81	0.470102
1	1	0	3	4	5	1	3	4	17.06	0.407403
1	1	0	1	2	2	3	3	4	22.2	0.665288
1	1	0	1	4	2	3	3	4	25.34	0.599284
1	1	1	1	1	1	2	3	4	22.8	0.574842
1	1	0	3	1	3	1	3	4	24.69	0.490501
1	1	0	1	1	2	3	3	4	26.5	0.622735
1	1	0	2	4	1	3	3	4	26.41	0.51431
1	1	0	3	1	5	2	3	4	23.17	0.500318
1	1	0	3	5	3	3	3	4	23.52	0.422453
1	1	0	1	1	1	1	3	4	25.17	0.542755
1	1	0	3	1	3	2	3	4	22.23	0.533314
1	1	0	3	2	1	2	3	4	28.05	0.547236
1	1	0	1	5	3	2	3	4	24.47	0.392348
1	1	0	3	1	1	2	3	4	20.22	0.561269
1	1	0	1	5	1	3	3	4	21.05	0.463005
1	1	0	3	1	2	2	3	4	23.79	0.555986
1	1	0	1	1	1	2	3	4	20.14	0.5752
1	1	0	1	2	1	2	3	4	21.1	0.538062
1	1	0	3	1	2	1	3	4	20.15	0.496088
1	1	0	1	1	3	3	3	4	27.28	0.612025
1	1	0	3	2	5	2	3	4	22.75	0.461587
1	1	0	1	1	1	3	3	4	23.59	0.634249
1	1	0	2	2	4	3	3	4	17.02	0.515035
1	1	0	3	2	2	3	3	4	22.41	0.561542
1	1	0	1	1	2	1	3	4	24.72	0.526125
1	1	0	3	2	5	2	3	4	17	0.443319
1	1	0	1	5	1	3	3	4	20.22	0.46371
1	1	0	2	1	4	3	3	4	22.06	0.57494
1	1	0	1	3	2	3	3	4	22.7	0.538683
1	1	0	3	3	5	3	3	4	18.74	0.459442
1	1	0	3	3	1	2	3	4	23.29	0.496124
1	1	0	3	1	1	3	3	4	21.22	0.618662
1	1	0	1	2	4	2	3	4	22.86	0.497433
1	1	0	3	4	5	2	3	4	23.48	0.388784
1	1	0	2	5	3	3	3	4	21.38	0.429892
1	1	0	1	1	1	3	3	4	18.57	0.622662
1	1	0	3	1	5	2	3	4	22.54	0.50761
1	1	0	1	3	3	3	3	4	22.9	0.524248
1	1	0	3	5	1	1	3	4	22.69	0.368851
1	1	1	3	4	1	2	3	3	25.1	0.448502
1	1	1	1	1	1	2	3	3	24.32	0.582121
1	1	1	2	1	1	3	3	3	23.47	0.622068
1	1	0	3	1	2	2	3	3	24.2	0.55845
1	1	0	3	1	1	3	3	3	20.41	0.610373
1	1	0	2	3	2	2	3	3	23.17	0.481208
1	1	0	3	3	3	2	3	3	22.5	0.454856
1	1	0	3	4	4	3	3	3	18.33	0.431387
1	1	0	3	1	1	2	3	3	27.2	0.587926
1	1	0	1	2	2	2	3	3	23.23	0.530107
1	1	0	1	5	4	2	3	3	20.87	0.368612
1	1	0	1	1	4	2	3	3	24.56	0.541607
1	1	0	1	5	2	3	3	3	23.36	0.458019
1	1	0	1	1	2	1	3	3	22.54	0.522154
1	1	0	3	5	4	3	3	3	21.63	0.405968
1	1	0	1	3	5	2	3	3	20.35	0.429625
1	1	0	3	1	1	2	3	3	25.06	0.58313
1	1	0	1	1	5	1	3	3	20.25	0.461822
1	1	0	3	3	1	2	3	3	14	0.465581
1	1	0	1	2	1	3	3	3	21.67	0.593675
1	1	0	1	2	3	2	3	3	21.52	0.510313
1	1	0	1	1	4	2	3	3	25.54	0.547266
1	1	0	2	3	1	2	3	3	22	0.500645
1	1	1	3	4	2	2	3	3	24.41	0.428914
1	1	1	1	1	3	2	3	3	28.28	0.561004
1	1	0	3	1	1	1	3	3	22.61	0.528982
1	1	0	1	1	3	3	3	3	20.28	0.597009
1	1	0	1	3	5	2	3	3	24.33	0.44648
1	1	0	3	1	1	3	3	3	25.43	0.634236
1	1	0	1	4	4	3	3	3	26.58	0.47948
1	1	0	3	1	4	2	3	3	25.88	0.538741
1	1	0	1	1	4	2	3	3	20.96	0.535264
1	1	0	1	4	3	1	3	3	17.04	0.371941
1	1	1	3	4	1	1	2	2	24.64	0.39578
1	1	1	1	4	1	3	2	2	27.1	0.521951
1	1	1	1	1	1	2	2	2	20.7	0.573443
1	1	1	1	2	1	1	2	2	30.25	0.520279
1	1	0	3	5	3	3	2	2	16.18	0.401461
1	1	0	1	1	5	1	2	2	20.06	0.457577
1	1	0	1	5	4	3	2	2	25.76	0.429073
1	1	0	1	4	1	3	2	2	18.66	0.499072
1	1	0	1	3	3	3	2	2	24.42	0.524546
1	1	0	1	5	4	3	2	2	27.56	0.437423
1	1	0	1	5	3	3	2	2	24.03	0.442837
1	1	0	3	4	1	2	2	2	23.9	0.456058
1	1	0	1	1	3	2	2	2	23.71	0.556021
1	1	0	2	1	2	1	2	2	23.83	0.518653
1	1	0	3	1	3	3	2	2	22.99	0.589609
1	1	0	1	1	3	3	2	2	23.14	0.604027
1	1	0	1	2	2	1	2	2	24.8	0.490063
1	1	0	3	1	2	3	2	2	25.05	0.614277
1	1	0	3	2	4	3	2	2	22.81	0.533831
1	1	0	1	3	4	3	2	2	25.75	0.516282
1	1	0	1	2	3	3	2	2	26.67	0.577254
1	1	0	1	1	2	2	2	2	22.61	0.573054
1	1	0	1	1	5	1	2	2	25.25	0.481092
1	1	0	2	5	5	2	2	2	28.31	0.37296
1	1	0	1	4	2	2	2	2	23.75	0.454849
1	1	0	1	1	3	2	2	2	26.73	0.570802
1	1	0	3	1	1	2	2	2	25.65	0.58844
1	1	0	1	3	5	3	2	2	23.28	0.491506
1	1	0	2	2	1	3	2	2	18.57	0.579179
1	1	0	2	1	2	3	2	2	20.7	0.608732
1	1	0	1	1	1	3	2	2	22.73	0.637935
1	1	0	1	3	1	2	2	2	28.59	0.530831
1	1	0	3	1	1	2	2	2	15.49	0.554499
1	1	0	3	4	5	1	2	2	21.66	0.340885
1	1	0	3	1	3	2	2	2	27.68	0.562091
1	1	0	1	5	2	3	2	2	20.9	0.455463
1	1	0	3	1	4	2	2	2	29.86	0.552124
1	1	0	3	3	1	2	2	2	27.22	0.514083
1	1	0	3	3	1	2	2	2	23.12	0.500099
1	1	0	3	1	3	2	2	2	24.54	0.551517
1	1	0	3	1	1	3	2	2	22.26	0.625172
1	1	0	1	5	1	3	2	2	31.75	0.509896
1	1	0	3	1	2	2	2	2	23.96	0.566855
1	1	0	3	1	2	3	2	2	30.17	0.635082
1	1	0	3	1	1	2	2	2	22.91	0.581654
1	1	0	1	1	1	3	2	2	23.33	0.641997
1	1	0	3	5	5	2	2	2	22.38	0.351403
1	1	0	2	1	2	3	2	2	24.4	0.62291
1	1	0	1	5	5	2	2	2	26.2	0.375758
1	1	0	3	1	1	3	2	2	24.52	0.633468
1	1	0	3	1	4	3	2	2	23.97	0.581561
1	1	0	3	2	1	3	2	2	23.36	0.590887
1	1	0	3	3	1	2	2	2	23.46	0.502439
1	1	0	3	5	1	1	2	2	22.37	0.370979
1	1	0	3	2	4	2	2	2	25.35	0.497193
1	1	1	2	1	1	2	2	2	23.35	0.575786
1	1	1	3	5	2	2	2	2	21.52	0.384419
1	1	1	3	1	1	3	2	2	20.97	0.609866
1	1	1	1	3	1	3	2	2	20.21	0.540465
1	1	0	1	1	1	3	2	2	23.44	0.643425
1	1	0	2	3	3	3	2	2	26.59	0.53471
1	1	0	3	1	2	1	2	2	18.94	0.503595
1	1	0	3	2	1	3	2	2	25.59	0.599357
1	1	0	3	1	2	3	2	2	26.1	0.623226
1	1	0	3	1	4	3	2	2	22.24	0.578109
1	1	0	1	1	1	3	2	2	25.45	0.650767
1	1	0	3	3	4	1	2	2	18.71	0.38897
1	1	0	1	4	3	2	2	2	21.81	0.436812
1	1	0	3	5	5	3	2	2	21.52	0.396615
1	1	0	3	3	5	2	2	2	24.34	0.437978
1	1	0	1	1	2	3	2	2	22.47	0.626287
1	1	0	2	3	1	2	2	2	21.82	0.507029
1	1	0	1	5	1	1	2	2	23.82	0.391524
1	1	0	3	4	5	2	2	2	24.29	0.399154
1	1	0	3	5	3	3	2	2	20.08	0.426969
1	1	0	3	5	1	2	2	2	30.87	0.449603
1	1	0	3	1	2	1	2	2	24.01	0.524414
1	1	0	1	1	4	3	2	2	22.54	0.594285
1	1	0	1	1	4	2	2	2	28.14	0.565262
1	1	0	3	1	2	1	2	2	24.01	0.524414
1	1	0	2	1	3	2	2	2	18.34	0.542987
1	1	0	1	1	1	3	2	2	22.84	0.644795
1	1	0	1	2	4	3	2	2	25.82	0.565327
1	1	0	1	1	3	3	2	2	20.27	0.604822
1	1	0	3	2	2	3	2	2	24.06	0.581917
1	1	0	3	1	2	2	2	2	23.62	0.572661
1	1	0	3	3	3	3	2	2	24.2	0.525846
1	1	0	3	1	2	2	2	2	25.31	0.579446
1	1	0	1	3	4	2	2	2	22.31	0.466329
1	1	1	1	2	3	3	1	1	19.74	0.548101
1	1	1	1	5	1	3	1	1	21.79	0.468793
1	1	1	1	5	2	2	1	1	22.66	0.407545
1	1	1	1	1	3	3	1	1	22.41	0.60043
1	1	0	3	5	1	3	1	1	23.6	0.465235
1	1	0	1	1	4	2	1	1	24.83	0.54704
1	1	0	1	5	4	2	1	1	22	0.377584
1	1	0	3	3	5	3	1	1	20	0.468165
1	1	0	3	2	2	2	1	1	26.09	0.533477
1	1	0	3	2	2	1	1	1	23.35	0.47648
1	1	0	3	2	1	3	1	1	19.43	0.577781
1	1	0	2	1	4	3	1	1	19.86	0.574281
1	1	0	1	3	4	3	1	1	25.28	0.519312
1	1	0	1	4	1	1	1	1	29.41	0.447508
1	1	0	1	4	5	3	1	1	21.93	0.449614
1	1	0	1	3	1	3	1	1	23.46	0.565345
1	1	0	3	3	4	2	1	1	20.68	0.441709
1	1	0	1	1	3	2	1	1	25.54	0.570212
1	1	0	2	2	4	2	1	1	26.15	0.508844
1	1	0	1	1	2	3	1	1	17.73	0.609826
1	1	0	1	2	1	3	1	1	23.03	0.604774
1	1	0	2	2	5	2	1	1	24.43	0.485444
1	1	0	1	1	4	3	1	1	27.19	0.60716
1	1	0	2	1	2	2	1	1	22.32	0.571276
1	1	0	1	2	1	2	1	1	23.43	0.558548
1	1	0	1	5	4	3	1	1	22.41	0.429357
1	1	0	1	4	4	2	1	1	22.2	0.420855
1	1	0	1	3	1	2	1	1	19.88	0.505791
1	1	0	1	1	1	2	1	1	17.91	0.580201
1	1	0	1	1	3	3	1	1	20.11	0.600828
1	1	0	3	5	2	2	1	1	27.23	0.418935
1	1	0	3	3	2	1	1	1	26.76	0.449713
1	1	0	3	5	5	2	1	1	27.35	0.369131
1	1	0	3	5	1	3	1	1	16.93	0.450844
1	1	0	1	1	1	2	1	1	22.3	0.595857
1	1	0	1	2	1	2	1	1	26.07	0.56857
1	1	0	3	3	3	3	1	1	19.23	0.505288
1	1	0	3	2	2	1	1	1	17.98	0.461758
1	1	0	3	5	1	2	1	1	21.43	0.417892
1	1	0	3	5	5	2	1	1	23.38	0.35769
1	1	0	1	1	2	1	1	1	22.15	0.530077
1	1	0	3	1	4	2	1	1	24.04	0.537028
1	1	0	3	3	2	2	1	1	18.67	0.472047
1	1	0	1	5	2	3	1	1	27.59	0.482813
1	1	0	1	5	3	1	1	1	21.22	0.35046
1	1	0	1	3	4	1	1	1	21.7	0.412584
1	1	0	1	5	3	3	1	1	22.35	0.447586
1	1	0	1	2	4	3	1	1	24.37	0.560377
1	1	0	3	1	1	2	1	1	25.99	0.596319
1	1	0	3	2	2	2	1	1	24.04	0.532389
1	1	0	1	1	2	2	1	1	18.38	0.566924
1	1	0	1	2	4	3	1	1	24.37	0.560377
1	1	0	1	5	2	1	1	1	21.74	0.369339
1	1	0	2	3	4	2	1	1	27.12	0.473624
1	1	0	3	2	2	3	1	1	17.12	0.557466
1	1	0	1	4	2	1	1	1	24.44	0.417134
1	1	0	3	1	2	3	1	1	26.22	0.626851
1	1	0	1	5	3	3	1	1	23.91	0.454026
1	1	0	3	4	4	1	1	1	21.39	0.361325
1	1	0	3	5	2	1	1	1	23.16	0.361506
1	1	0	1	1	3	3	1	1	26.85	0.624886
1	1	0	1	2	3	3	1	1	27.68	0.588558
1	1	0	1	5	2	1	1	1	21.54	0.369803
1	1	1	1	5	2	2	1	1	24.23	0.407019
1	1	1	1	3	3	2	1	1	21.6	0.461322
1	1	1	1	2	1	3	1	1	24.2	0.597282
1	1	0	1	2	3	2	1	1	23.7	0.528177
1	1	0	1	3	4	3	1	1	26.1	0.526815
1	1	0	2	4	3	3	1	1	26.11	0.496852
1	1	0	3	2	3	2	1	1	22.47	0.51072
1	1	0	2	1	2	1	1	1	20.76	0.521075
1	1	0	1	2	5	2	1	1	23.2	0.49143
1	1	0	3	2	2	2	1	1	23.31	0.532259
1	1	0	1	2	5	2	1	1	19.38	0.479588
1	1	0	2	3	5	3	1	1	25.61	0.502168
1	1	0	1	5	4	2	1	1	27.29	0.402616
1	1	0	3	2	2	1	1	1	21.68	0.477861
1	1	0	1	1	3	3	1	1	21.5	0.609871
1	1	0	3	1	3	3	1	1	16.58	0.5809
1	1	0	3	4	3	3	1	1	21.93	0.477142
1	1	0	1	1	4	3	1	1	20.16	0.588638
1	1	0	1	1	1	2	1	1	23	0.601554
1	1	0	2	2	2	2	1	1	21.51	0.533936
1	1	0	1	4	4	3	1	1	21.23	0.471702
1	1	0	3	2	5	1	1	1	21.92	0.427747
1	1	0	3	5	1	3	1	1	18.04	0.459283
1	1	0	1	1	1	2	1	1	23.38	0.603927
1	1	0	3	1	5	1	1	1	26.21	0.483974
1	1	0	3	1	1	3	1	1	19.4	0.625904
1	1	0	2	1	2	2	1	1	23.75	0.582951
1	1	0	3	1	4	2	1	1	26.32	0.550602
1	1	0	3	5	5	3	1	1	17.08	0.388841
1	1	0	1	2	2	1	1	1	23.9	0.501071
1	1	0	1	2	3	3	1	1	23.59	0.580736
1	1	0	1	3	2	2	1	1	21.26	0.501225
1	1	0	3	5	1	3	1	1	20.05	0.468453
1	1	0	3	5	1	3	1	1	16.93	0.469401
1	1	0	1	3	4	2	3	5	24.38	0.551255
1	0	1	3	1	3	3	3	3	20.38	0.623212
1	0	0	2	4	2	1	2	2	24.46	0.416513
1	0	0	1	1	1	2	1	1	22.53	0.606104
1	1	0	1	5	4	3	2	2	27.56	0.331746
1	0	0	3	1	1	2	3	3	20.37	0.657651
1	1	0	1	1	4	2	1	1	24.83	0.603283
1	1	1	3	2	2	2	1	1	23.31	0.554982
1	0	0	3	4	5	1	2	2	21.66	0.347328
1	1	0	2	1	1	3	3	3	23.47	0.754231
1	1	0	3	4	1	3	3	5	19.96	0.623444
1	1	1	3	4	1	1	2	2	24.64	0.452929
1	1	0	1	2	5	2	1	1	19.38	0.419227
1	0	0	1	1	1	2	3	4	22.8	0.716602
1	1	0	1	1	1	2	1	1	22.3	0.686057
1	0	0	2	3	1	2	3	4	27.78	0.620677
1	1	0	1	1	1	2	3	3	24.32	0.704392
1	1	0	3	1	3	2	2	2	27.68	0.62785
1	0	0	3	2	2	3	2	2	20.9	0.573186
1	1	0	2	2	4	2	1	1	26.15	0.506213
1	0	0	1	5	1	3	3	3	28.23	0.42264
1	1	0	3	3	1	2	3	5	21.49	0.697679
1	0	0	3	5	1	2	3	3	24.91	0.444396
1	1	0	3	3	3	3	2	2	24.2	0.519812
1	1	0	1	1	3	2	2	2	26.73	0.638298
1	1	0	1	5	4	2	3	3	20.87	0.363259
1	0	0	2	2	5	3	1	1	27.61	0.411866
1	1	0	1	5	1	3	1	1	21.79	0.431981
1	1	1	1	3	4	3	1	1	25.28	0.474013
1	0	0	3	1	5	1	1	1	26.21	0.447921
1	1	0	1	4	1	3	2	2	18.66	0.522665
1	0	0	1	3	5	3	3	4	21.63	0.455299
1	1	1	1	2	3	3	1	1	23.59	0.547481
1	0	0	3	2	2	2	2	2	24.83	0.587022
1	1	0	1	4	1	3	2	2	27.1	0.523536
1	0	0	1	4	4	3	1	1	19.34	0.328843
1	1	0	3	1	1	2	3	3	27.2	0.750801
1	1	0	2	3	2	2	3	3	23.17	0.612321
1	1	0	1	1	2	3	1	1	17.73	0.642681
1	1	0	1	3	1	3	3	5	25.27	0.685397
1	1	0	3	5	3	3	2	2	16.18	0.397893
1	1	0	3	5	3	3	3	5	22.9	0.52431
1	0	1	1	5	3	2	3	4	22.36	0.365248
1	1	0	3	2	2	1	1	1	23.35	0.592375
1	1	0	1	2	1	3	1	1	23.03	0.65134
1	1	0	1	2	4	2	1	1	24.66	0.446319
1	1	0	1	5	3	2	1	1	21.06	0.353673
1	1	0	2	1	2	1	2	2	19.38	0.683287
1	1	0	1	1	2	3	1	1	26.25	0.67013
1	1	0	3	5	3	3	2	2	23	0.408998
1	0	0	1	1	5	3	2	2	25.13	0.512235
1	1	0	1	4	3	1	3	4	22.56	0.489512
1	0	0	3	1	1	3	3	5	23.04	0.794663
1	1	1	3	2	3	2	3	3	23.06	0.581282
1	1	0	3	2	2	2	3	3	27.33	0.619011
1	0	0	2	3	5	3	3	4	20.76	0.434331
1	1	0	3	1	3	3	3	3	23.66	0.670773
1	1	0	1	1	1	1	1	1	26.34	0.691254
1	0	0	1	4	2	2	1	1	24.54	0.394957
1	1	1	3	3	3	3	3	5	22.94	0.628212
1	1	0	1	1	1	3	3	5	26.96	0.793903
1	0	0	3	1	1	3	2	2	17.93	0.698687
1	1	0	1	1	2	3	2	2	22.47	0.654444
1	1	0	3	2	1	3	1	1	19.43	0.669683
1	0	0	3	5	2	2	1	1	27.26	0.303779
1	1	0	3	1	1	2	1	1	25.99	0.669804
1	0	0	1	1	2	2	1	1	23.52	0.545122
1	0	0	3	1	4	2	3	4	24.43	0.578038
1	1	0	1	5	2	3	2	2	20.9	0.454792
1	0	0	1	5	3	3	2	2	24.03	0.461077
1	1	1	1	1	4	3	2	2	22.54	0.557386
1	1	0	3	1	5	2	3	4	22.54	0.615614
1	1	0	1	1	1	3	3	5	24.41	0.778995
1	1	0	2	2	5	2	1	1	24.43	0.458547
1	1	1	3	2	2	2	1	1	24.04	0.574613
1	0	0	1	1	1	2	2	2	20.7	0.685982
1	1	0	2	2	2	2	1	1	21.51	0.541249
1	0	0	1	1	3	1	2	2	25.66	0.597949
1	1	0	3	3	1	2	3	3	14	0.624008
1	1	0	2	3	1	2	3	3	22	0.611649
1	0	0	2	5	1	2	3	4	24.32	0.463916
1	0	0	2	3	2	3	3	4	20.08	0.563607
1	1	0	1	4	1	1	1	1	29.41	0.505222
1	1	0	1	5	2	1	1	1	21.54	0.366647
1	0	1	3	1	4	3	3	4	22.34	0.566506
1	1	0	3	2	5	2	3	4	22.75	0.533945
1	0	0	3	3	2	3	2	2	22.33	0.500632
1	1	0	3	1	2	2	3	3	24.2	0.733541
1	1	0	1	1	4	3	1	1	27.19	0.583027
1	1	0	1	5	2	2	1	1	22.66	0.361842
1	1	0	3	1	2	3	2	2	30.17	0.675006
1	1	0	3	2	3	2	3	5	21.87	0.639229
1	0	0	1	4	3	2	3	3	26.34	0.412927
1	1	0	3	1	1	2	2	2	25.65	0.715087
1	1	0	1	4	5	3	1	1	21.93	0.371414
1	0	1	3	3	1	3	1	1	27.95	0.477537
1	1	0	3	1	1	2	2	2	22.91	0.701387
1	1	0	1	5	2	2	1	1	24.23	0.384146
1	1	0	1	1	1	3	3	4	23.59	0.768812
1	0	1	3	1	5	3	3	4	23.92	0.564534
1	1	0	3	5	3	3	3	5	31.24	0.49079
1	0	0	2	5	5	1	3	4	21.63	0.29232
1	1	0	1	1	2	1	3	3	22.54	0.679255
1	1	0	1	2	1	1	2	2	30.25	0.635607
1	0	0	3	5	4	2	2	2	21.9	0.298046
1	0	0	1	4	2	1	1	1	17.53	0.392874
1	1	0	1	3	3	2	1	1	21.6	0.455226
1	0	0	1	2	4	3	3	4	22.36	0.562225
1	1	1	1	2	1	2	1	1	26.07	0.631321
1	0	0	2	1	1	3	1	1	21.64	0.652418
1	1	0	3	4	1	2	2	2	23.9	0.585944
1	0	0	1	2	3	1	3	3	24.66	0.536852
1	1	0	3	4	2	2	3	3	24.41	0.505708
1	1	0	1	1	1	3	2	2	23.33	0.719215
1	0	0	3	1	1	3	1	1	19.4	0.660173
1	0	0	3	5	3	3	3	4	19.82	0.408019
1	0	0	1	1	3	2	1	1	23.14	0.508921
1	1	0	1	1	3	3	2	2	23.14	0.67025
1	1	0	1	2	2	3	3	5	22.2	0.66923
1	1	0	1	1	4	2	2	2	28.14	0.544003
1	0	0	2	3	1	1	1	1	23.92	0.504181
1	1	0	2	1	2	2	1	1	23.75	0.594097
1	1	0	1	4	4	3	1	1	21.23	0.354711
1	0	0	3	5	1	3	2	2	19.46	0.433833
1	1	0	2	1	1	2	2	2	23.35	0.694685
1	1	0	3	5	2	2	2	2	21.52	0.418328
1	0	0	1	2	2	2	3	3	23.23	0.65905
1	1	0	3	1	1	3	3	3	20.41	0.779181
1	1	0	1	4	1	3	3	5	25.97	0.636549
1	1	0	1	2	1	3	1	1	24.2	0.627204
1	0	0	3	2	4	3	2	2	18.78	0.47898
1	1	0	1	1	2	2	1	1	18.38	0.633593
1	1	0	1	3	3	2	3	5	17.72	0.576869
1	1	0	1	1	3	3	3	3	20.28	0.65017
1	1	0	3	4	2	3	3	5	24.34	0.60278
1	0	0	1	2	3	2	1	1	23.51	0.523068
1	0	0	1	4	3	3	2	2	22.45	0.390324
1	1	0	3	1	4	3	2	2	22.24	0.573391
1	1	0	3	2	4	3	2	2	22.81	0.564747
1	1	0	1	2	4	2	1	1	24.66	0.507617
1	1	0	1	5	3	2	1	1	21.06	0.608746
1	1	0	2	1	2	1	2	2	19.38	0.293571
1	1	0	3	1	1	3	3	5	23.04	0.308927
1	1	0	1	4	3	2	1	4	21.23	0.34427

## Sheet: Traning
state	sex	age range(0: <75; 1: >=75)	education	economic	lifestyle	heridity	marriage	health	BIM	p
1	0	0	3	2	1	3	3	1	26.26	0.860403
1	0	0	3	1	4	1	3	1	17.12	0.782377
1	0	0	1	5	4	2	3	5	25.24	0.366441
1	0	0	1	5	2	3	3	5	29.13	0.461617
1	0	0	3	1	2	1	3	4	20.08	0.579781
1	0	0	3	1	4	3	3	4	22.6	0.649441
1	0	0	1	1	4	3	3	4	22.29	0.660497
1	0	1	1	5	3	2	3	4	22.36	0.361482
1	0	0	2	3	1	2	3	4	27.78	0.497136
1	0	0	1	5	2	1	3	4	25.19	0.35563
1	0	0	1	2	4	3	3	4	22.36	0.528362
1	0	0	1	3	1	2	3	4	22.82	0.492761
1	0	0	1	3	5	3	3	4	21.63	0.468673
1	0	0	2	5	3	3	3	4	20.11	0.411002
1	0	0	3	1	5	3	3	4	23.92	0.546034
1	0	0	2	5	5	1	3	4	21.63	0.296125
1	0	0	3	5	3	3	3	4	19.82	0.404768
1	0	0	3	1	2	2	3	4	21.67	0.542101
1	0	0	2	3	5	3	3	4	20.76	0.461456
1	0	0	3	1	4	2	3	4	24.43	0.517718
1	0	0	2	5	1	2	3	4	24.32	0.414959
1	0	0	1	1	4	2	3	4	27.4	0.542226
1	0	0	1	1	2	3	3	4	22.46	0.607727
1	0	0	3	5	1	1	3	4	20.02	0.348794
1	0	0	3	1	4	3	3	4	22.99	0.56372
1	0	0	3	1	4	3	3	4	22.34	0.5627
1	0	0	1	4	1	3	3	4	24.87	0.514812
1	0	0	2	3	2	3	3	4	20.08	0.517562
1	0	0	1	1	5	3	3	3	24.39	0.558347
1	0	0	3	3	5	3	3	3	21.59	0.456414
1	0	0	3	2	5	1	3	3	27.58	0.421692
1	0	0	1	1	2	2	3	3	26.01	0.570913
1	0	0	1	1	4	2	3	3	24.56	0.532509
1	0	0	1	2	3	1	3	3	24.66	0.461876
1	0	0	1	1	5	3	3	3	22.83	0.558918
1	0	0	1	2	2	3	3	3	20.03	0.561028
1	0	0	1	2	1	2	3	3	20.27	0.530754
1	0	0	3	1	3	3	3	3	20.38	0.573266
1	0	0	3	1	5	2	3	3	24.61	0.50426
1	0	0	2	4	4	3	3	3	17.97	0.432357
1	0	1	1	4	3	2	3	3	26.34	0.417653
1	0	1	3	2	4	2	3	3	24.68	0.468181
1	0	0	1	2	2	3	3	3	24.06	0.57683
1	0	0	1	1	4	2	3	3	22.24	0.528151
1	0	0	1	3	5	1	3	3	19.85	0.375611
1	0	0	3	1	1	2	3	3	20.37	0.563141
1	0	0	1	5	1	3	3	3	28.23	0.491184
1	0	0	3	5	1	2	3	3	24.91	0.419556
1	0	0	3	1	2	1	3	3	19.77	0.498542
1	0	0	2	4	4	2	3	3	21.41	0.403102
1	0	0	1	5	2	2	3	3	27	0.422368
1	0	1	2	4	2	1	2	2	24.46	0.387344
1	0	0	1	5	5	2	2	2	24.14	0.352044
1	0	0	1	1	3	1	2	2	25.66	0.506045
1	0	0	3	1	3	3	2	2	22.07	0.578817
1	0	0	3	2	2	2	2	2	24.83	0.517794
1	0	0	3	1	1	3	2	2	17.93	0.600232
1	0	0	1	1	1	2	2	2	26.85	0.595256
1	0	0	1	4	2	2	2	2	21.77	0.439125
1	0	0	3	5	3	3	2	2	22.11	0.417888
1	0	0	3	3	3	3	2	2	20.61	0.49385
1	0	0	1	1	1	3	2	2	19.96	0.620581
1	0	0	3	1	4	2	2	2	18.08	0.502976
1	0	0	1	1	3	2	2	2	24.04	0.553924
1	0	0	1	2	4	2	2	2	25.07	0.499198
1	0	0	3	3	2	3	2	2	23.61	0.523963
1	0	0	3	2	2	3	2	2	20.9	0.556587
1	0	0	3	5	4	2	2	2	21.9	0.357581
1	0	0	3	5	1	3	2	2	19.46	0.446911
1	0	0	3	1	2	3	2	2	25.91	0.61286
1	0	0	3	2	1	1	2	2	24.44	0.488654
1	0	0	3	4	2	3	2	2	18.32	0.466251
1	0	0	1	1	2	2	2	2	26.42	0.580271
1	0	0	3	1	1	2	2	2	19.64	0.56177
1	0	1	3	2	4	3	2	2	18.78	0.500363
1	0	0	3	5	1	3	2	2	22.43	0.458121
1	0	0	1	1	3	3	2	2	27.25	0.614288
1	0	0	3	5	2	3	2	2	25.29	0.450408
1	0	0	1	4	3	3	2	2	22.45	0.478416
1	0	0	3	4	2	2	2	2	24.07	0.439578
1	0	0	1	2	3	2	2	2	23.78	0.515869
1	0	0	2	1	4	3	2	2	21.83	0.574297
1	0	0	3	5	1	3	2	2	24.71	0.46703
1	0	0	3	5	2	2	2	2	25.68	0.405027
1	0	0	1	3	1	2	2	2	21.34	0.501707
1	0	0	1	1	4	3	2	2	25.67	0.594622
1	0	0	3	3	2	3	2	2	22.33	0.525494
1	0	0	3	5	4	2	2	2	25.48	0.375498
1	0	0	1	5	3	3	1	1	17.54	0.415569
1	0	0	1	2	3	2	1	1	23.51	0.511327
1	0	0	1	1	2	3	1	1	25.37	0.624696
1	0	0	2	3	1	1	1	1	23.92	0.455007
1	0	0	1	4	3	3	1	1	28.19	0.497903
1	0	0	1	4	2	1	1	1	17.53	0.384577
1	0	0	2	1	1	3	1	1	21.64	0.625189
1	0	0	3	3	3	3	1	1	27.15	0.523144
1	0	0	3	2	1	2	1	1	24.17	0.539999
1	0	0	3	1	1	1	1	1	23.11	0.528456
1	0	0	2	1	2	3	1	1	16.41	0.591487
1	0	0	1	4	5	3	1	1	22.72	0.446732
1	0	0	1	4	5	3	1	1	22.72	0.446732
1	0	0	3	2	1	3	1	1	28.07	0.602014
1	0	0	3	1	3	3	1	1	21.13	0.584804
1	0	0	1	5	2	3	1	1	24.97	0.465952
1	0	0	3	1	5	3	1	1	24.89	0.56305
1	0	0	1	2	1	3	1	1	19.71	0.587329
1	0	0	1	4	4	3	1	1	19.34	0.453846
1	0	0	3	1	1	3	1	1	25.69	0.634081
1	0	0	1	1	1	2	1	1	22.53	0.591202
1	0	0	2	5	3	2	1	1	27.06	0.403537
1	0	0	3	1	2	2	1	1	26.35	0.573896
1	0	0	1	1	3	2	1	1	23.14	0.560131
1	0	0	3	1	1	3	1	1	26.97	0.640302
1	0	0	2	5	2	3	1	1	24.46	0.461134
1	0	0	3	4	1	3	1	1	28.43	0.526381
1	0	0	3	4	5	2	1	1	22.39	0.388656
1	0	0	1	1	2	2	1	1	23.52	0.579749
1	0	0	1	1	3	3	1	1	23.96	0.611397
1	0	0	2	2	5	3	1	1	27.61	0.544183
1	0	0	3	5	2	2	1	1	27.26	0.41817
1	0	0	3	3	1	3	1	1	27.95	0.567627
0	0	0	2	1	2	2	3	5	24.19	0.553777
0	0	1	1	4	1	1	3	5	18.05	0.375283
0	0	0	3	2	2	3	3	5	21.98	0.541784
0	0	0	1	1	4	2	3	5	26.18	0.527598
0	0	0	3	2	2	3	3	5	28.72	0.565675
0	0	0	2	4	1	1	3	5	25.99	0.404837
0	0	0	1	3	2	2	3	5	23.91	0.475505
0	0	0	1	1	5	3	3	5	19.93	0.541111
0	0	0	3	1	4	2	3	5	27.16	0.521208
0	0	0	1	1	1	1	3	5	24.36	0.528639
0	0	0	3	4	4	1	3	5	27.6	0.356417
0	0	0	3	3	2	2	3	5	20.07	0.451607
0	0	0	2	1	1	3	3	1	20.48	0.878384
0	0	0	1	1	3	3	3	1	20.4	0.867217
0	0	0	2	5	4	2	3	1	24.43	0.728025
0	0	0	1	2	3	3	3	1	25.39	0.800875
0	0	1	3	2	2	2	3	1	19.73	0.748142
0	0	0	3	1	5	2	3	1	24.08	0.75227
0	0	0	3	5	1	3	3	4	24.96	0.450461
0	0	0	1	1	5	2	3	4	20.09	0.492771
0	0	0	1	1	2	3	3	4	22.65	0.604965
0	0	0	1	3	3	3	3	4	20.02	0.499391
0	0	0	2	5	2	2	3	4	24.3	0.395713
0	0	0	1	4	1	2	3	4	27.21	0.469222
0	0	0	3	4	4	2	3	4	27.22	0.405644
0	0	0	3	4	2	3	3	4	27.74	0.490243
0	0	0	1	3	3	2	3	4	21.22	0.455885
0	0	0	3	4	3	2	3	4	19.17	0.397237
0	0	0	3	1	2	3	3	4	20.6	0.588853
0	0	0	3	1	1	2	3	4	21.65	0.561713
0	0	0	1	2	4	1	3	4	23.46	0.440537
0	0	0	2	2	5	2	3	4	23.28	0.467941
0	0	0	1	3	4	2	3	4	18.03	0.433645
0	0	1	3	2	5	3	3	3	22.89	0.495752
0	0	0	3	3	4	1	3	3	25.74	0.387446
0	0	0	3	1	4	3	3	3	21.52	0.551703
0	0	0	1	1	3	2	3	3	17.67	0.520671
0	0	0	2	4	1	2	3	3	17.62	0.430196
0	0	0	1	4	2	1	3	3	23.48	0.392811
0	0	0	2	3	5	1	3	3	27.19	0.388525
0	0	0	3	1	5	1	3	3	23.61	0.450931
0	0	0	2	2	4	2	3	3	21.38	0.475347
0	0	0	1	5	3	2	3	3	20.53	0.377582
0	0	0	1	3	1	2	3	3	20.16	0.490684
0	0	0	1	3	5	3	3	3	25.53	0.487758
0	0	0	3	2	2	2	3	3	28.59	0.530675
0	0	0	1	2	1	3	3	3	21.1	0.584075
0	0	0	3	2	2	2	3	3	28.59	0.530675
0	0	0	1	3	2	2	3	3	26.79	0.498127
0	0	0	2	2	5	3	3	3	26.77	0.528585
0	0	0	1	4	3	2	3	3	21.06	0.4208
0	0	0	1	4	4	3	3	3	27.6	0.475
0	0	0	1	4	5	2	3	3	24.27	0.402011
0	0	0	3	1	5	2	2	2	16.12	0.481122
0	0	1	3	4	2	3	2	2	19.35	0.45801
0	0	0	1	5	1	2	2	2	20.04	0.407093
0	0	0	1	1	1	3	2	2	21.83	0.623251
0	0	0	3	4	4	3	2	2	19.98	0.431326
0	0	0	1	1	1	2	2	2	23.26	0.581103
0	0	0	1	4	3	2	2	2	22.32	0.421458
0	0	0	1	1	1	2	2	2	27.6	0.596583
0	0	0	2	5	5	2	2	2	25.82	0.356609
0	0	0	3	2	3	2	2	2	19.16	0.480931
0	0	0	1	3	1	2	2	2	22.89	0.501094
0	0	0	3	3	2	2	2	2	20.33	0.46161
0	0	0	2	3	4	3	2	2	26.72	0.503804
0	0	0	1	1	1	2	2	2	21.71	0.578249
0	0	0	2	3	1	2	2	2	24.47	0.50102
0	0	0	2	4	2	3	2	2	25.83	0.496105
0	0	0	2	1	3	3	2	2	25.52	0.598933
0	0	0	1	4	2	3	2	2	22.05	0.489855
0	0	0	1	3	3	2	2	2	22.23	0.465007
0	0	0	3	2	5	1	2	2	25.44	0.421396
0	0	0	3	4	2	3	2	2	20.72	0.473233
0	0	0	3	2	2	2	2	2	21.62	0.50921
0	0	0	1	5	2	3	2	2	23.05	0.453664
0	0	0	3	5	2	1	2	2	21.52	0.34381
0	0	0	3	5	1	2	2	2	25.99	0.420766
0	0	0	3	2	3	1	2	2	24.54	0.454051
0	0	0	1	3	5	3	2	2	20.9	0.477791
0	0	0	1	1	4	1	2	2	24.04	0.490064
0	0	0	3	3	1	1	2	2	29.35	0.465723
0	0	0	2	1	2	2	2	2	22.19	0.560773
0	0	0	3	2	2	3	2	2	27.43	0.579606
0	0	0	3	1	2	2	2	2	18.53	0.541846
0	0	0	2	1	3	2	2	2	21.63	0.542704
0	0	0	3	5	4	3	2	2	23	0.409546
0	0	0	3	5	5	2	2	2	22.19	0.344653
0	0	0	2	2	1	2	2	2	27.25	0.555906
0	0	0	1	1	1	3	2	2	25.76	0.643376
0	0	0	2	5	1	1	2	2	26.58	0.384346
0	0	0	3	2	5	2	2	2	20.19	0.455383
0	0	0	1	5	1	3	2	2	21.35	0.470024
0	0	0	3	1	4	2	2	2	22.26	0.521943
0	0	0	1	5	1	3	2	2	21.92	0.471962
0	0	0	1	1	5	2	2	2	24.39	0.524957
0	0	0	1	2	4	1	2	2	23.51	0.44987
0	0	0	1	5	3	2	2	2	18.41	0.378471
0	0	0	1	5	1	3	2	2	21.06	0.470214
0	0	0	3	2	1	3	2	2	24.83	0.591455
0	0	0	3	5	1	3	2	2	21.99	0.46132
0	0	0	1	2	3	3	2	2	23.5	0.566951
0	0	0	3	2	2	3	2	2	25.1	0.576457
0	0	0	1	5	4	2	2	2	17.85	0.362533
0	0	0	3	2	4	2	2	2	24.27	0.491442
0	0	0	1	2	3	3	2	2	22.06	0.563282
0	0	1	1	4	2	2	1	1	24.54	0.436728
0	0	0	3	1	5	2	1	1	21.55	0.504276
0	0	0	2	5	3	2	1	1	18.35	0.374179
0	0	1	1	1	2	2	1	1	22.29	0.559434
0	0	1	1	5	2	1	1	1	22.67	0.352934
0	0	1	1	4	5	2	1	1	22.52	0.388247
0	0	1	1	1	1	3	1	1	18.39	0.612087
0	0	1	2	2	4	2	1	1	24.95	0.487343
0	0	1	3	1	4	2	1	1	26.96	0.528437
0	0	0	2	1	3	3	1	1	20.64	0.582755
0	0	0	1	5	5	2	1	1	25.48	0.363763
0	0	0	2	2	1	2	1	1	24.89	0.545519
0	0	0	1	3	3	2	1	1	22.75	0.469041
0	0	0	1	4	4	3	1	1	24.65	0.465981
0	0	0	3	1	2	2	1	1	25.81	0.567464
0	0	0	3	3	4	2	1	1	20.9	0.434602
0	0	0	3	1	3	3	1	1	24.36	0.593189
0	0	0	1	5	4	3	1	1	23.07	0.422611
0	0	0	3	4	1	1	1	1	25.28	0.412864
0	0	0	2	3	3	3	1	1	20.83	0.508242
0	0	0	1	4	5	2	1	1	28.01	0.415324
0	0	0	1	1	3	3	1	1	17.86	0.585729
0	0	0	1	1	5	2	1	1	21.43	0.514791
0	1	0	2	4	1	2	1	1	24.33	0.474617
0	1	0	3	1	1	1	1	1	23.76	0.539769
0	1	0	2	3	4	2	1	1	22.67	0.457341
0	1	0	1	4	4	2	1	1	23.93	0.427775
0	1	0	3	2	2	2	1	1	24.46	0.53264
0	1	0	2	3	3	3	1	1	20.83	0.517385
0	1	0	2	5	1	3	1	1	22.29	0.475635
0	1	0	1	1	1	2	1	1	25.86	0.608624
0	1	0	1	2	5	1	1	1	18.57	0.426102
0	1	0	3	2	4	1	1	1	26.93	0.458422
0	1	0	2	2	3	2	1	1	22.05	0.515928
0	1	0	3	5	2	2	1	1	25.67	0.417201
0	1	0	1	5	5	3	1	1	23.77	0.420213
0	1	0	2	2	2	2	1	1	19.57	0.524988
0	1	0	3	4	3	2	1	1	26.95	0.444408
0	1	0	1	3	4	3	1	5	17.55	0.175658
0	1	0	1	2	2	1	1	5	24.08	0.175932
0	1	0	3	5	1	2	1	5	22.75	0.136968
0	1	0	3	5	1	2	1	5	23.87	0.138784
0	1	0	3	5	2	3	1	5	20.38	0.148946
0	1	0	1	1	5	3	1	5	23.85	0.2318
0	1	0	2	2	4	2	1	1	17.64	0.484537
0	1	0	1	2	5	2	1	1	22.92	0.491655
0	0	0	3	2	3	2	1	1	19.64	0.493098
0	0	0	2	5	2	2	1	1	32.09	0.437341
0	0	0	3	2	2	2	1	1	24.37	0.526746
0	0	0	1	1	3	2	1	1	20.02	0.548446
0	0	0	1	3	1	3	1	5	23.2	0.216588
0	0	0	1	3	1	3	1	5	20.17	0.212011
0	0	0	2	1	1	1	1	5	21.74	0.200712
0	0	0	3	4	4	2	1	5	28.7	0.139521
1	0	1	1	1	1	3	3	5	26.96	0.612149
1	0	0	2	1	3	1	3	1	25.72	0.813066
1	0	0	1	3	4	2	3	1	24.38	0.782652
1	0	0	1	3	1	3	3	1	25.27	0.84545
1	0	0	3	3	1	3	3	1	21.77	0.833116
1	0	0	3	5	3	3	3	1	22.9	0.761407
1	0	0	3	2	3	2	3	1	21.87	0.808725
1	0	0	1	5	5	1	3	1	20.01	0.655356
1	0	0	3	3	1	2	3	1	21.49	0.805011
1	0	0	3	3	3	3	3	1	22.94	0.816527
1	0	0	1	1	4	2	3	1	20.52	0.828454
1	0	0	3	1	2	2	3	1	29.44	0.856138
1	0	0	1	5	1	3	3	1	25.43	0.801087
1	0	0	3	1	2	3	3	1	24.51	0.871759
1	0	0	2	4	1	3	3	5	21.18	0.485049
1	0	0	2	1	2	3	3	5	22.1	0.59232
1	0	0	1	1	4	3	3	5	27.17	0.581526
1	0	0	3	5	2	3	3	5	20.46	0.418233
1	0	0	3	5	3	3	3	5	31.24	0.438231
1	0	0	1	4	1	3	3	5	25.97	0.50921
1	0	0	3	4	2	3	3	5	24.34	0.472851
1	0	0	1	4	3	2	3	5	25.89	0.425528
1	0	0	3	3	4	3	3	5	24.87	0.480485
1	1	0	1	2	2	1	3	5	28.59	0.4938
1	1	0	1	1	1	3	3	5	24.41	0.633636
1	1	0	3	1	5	3	3	5	22.61	0.547245
1	1	0	3	3	4	3	3	5	24.73	0.490328
1	1	0	1	5	5	2	3	4	24.36	0.450302
1	1	0	3	4	1	3	3	4	19.96	0.582219
1	1	0	1	3	3	2	3	4	17.72	0.54544
1	1	0	3	3	3	3	3	4	23.92	0.60092
1	1	0	3	4	3	1	3	4	25.81	0.470102
1	1	0	3	4	5	1	3	4	17.06	0.407403
1	1	0	1	2	2	3	3	4	22.2	0.665288
1	1	0	1	4	2	3	3	4	25.34	0.599284
1	1	1	1	1	1	2	3	4	22.8	0.574842
1	1	0	3	1	3	1	3	4	24.69	0.490501
1	1	0	1	1	2	3	3	4	26.5	0.622735
1	1	0	2	4	1	3	3	4	26.41	0.51431
1	1	0	3	1	5	2	3	4	23.17	0.500318
1	1	0	3	5	3	3	3	4	23.52	0.422453
1	1	0	1	1	1	1	3	4	25.17	0.542755
1	1	0	3	1	3	2	3	4	22.23	0.533314
1	1	0	3	2	1	2	3	4	28.05	0.547236
1	1	0	1	5	3	2	3	4	24.47	0.392348
1	1	0	3	1	1	2	3	4	20.22	0.561269
1	1	0	1	5	1	3	3	4	21.05	0.463005
1	1	0	3	1	2	2	3	4	23.79	0.555986
1	1	0	1	1	1	2	3	4	20.14	0.5752
1	1	0	1	2	1	2	3	4	21.1	0.538062
1	1	0	3	1	2	1	3	4	20.15	0.496088
1	1	0	1	1	3	3	3	4	27.28	0.612025
1	1	0	3	2	5	2	3	4	22.75	0.461587
1	1	0	1	1	1	3	3	4	23.59	0.634249
1	1	0	2	2	4	3	3	4	17.02	0.515035
1	1	0	3	2	2	3	3	4	22.41	0.561542
1	1	0	1	1	2	1	3	4	24.72	0.526125
1	1	0	3	2	5	2	3	4	17	0.443319
1	1	0	1	5	1	3	3	4	20.22	0.46371
1	1	0	2	1	4	3	3	4	22.06	0.57494
1	1	0	1	3	2	3	3	4	22.7	0.538683
1	1	0	3	3	5	3	3	4	18.74	0.459442
1	1	0	3	3	1	2	3	4	23.29	0.496124
1	1	0	3	1	1	3	3	4	21.22	0.618662
1	1	0	1	2	4	2	3	4	22.86	0.497433
1	1	0	3	4	5	2	3	4	23.48	0.388784
1	1	0	2	5	3	3	3	4	21.38	0.429892
1	1	0	1	1	1	3	3	4	18.57	0.622662
1	1	0	3	1	5	2	3	4	22.54	0.50761
1	1	0	1	3	3	3	3	4	22.9	0.524248
1	1	0	3	5	1	1	3	4	22.69	0.368851
1	1	1	3	4	1	2	3	3	25.1	0.448502
1	1	1	1	1	1	2	3	3	24.32	0.582121
1	1	1	2	1	1	3	3	3	23.47	0.622068
1	1	0	3	1	2	2	3	3	24.2	0.55845
1	1	0	3	1	1	3	3	3	20.41	0.610373
1	1	0	2	3	2	2	3	3	23.17	0.481208
1	1	0	3	3	3	2	3	3	22.5	0.454856
1	1	0	3	4	4	3	3	3	18.33	0.431387
1	1	0	3	1	1	2	3	3	27.2	0.587926
1	1	0	1	2	2	2	3	3	23.23	0.530107
1	1	0	1	5	4	2	3	3	20.87	0.368612
1	1	0	1	1	4	2	3	3	24.56	0.541607
1	1	0	1	5	2	3	3	3	23.36	0.458019
1	1	0	1	1	2	1	3	3	22.54	0.522154
1	1	0	3	5	4	3	3	3	21.63	0.405968
1	1	0	1	3	5	2	3	3	20.35	0.429625
1	1	0	3	1	1	2	3	3	25.06	0.58313
1	1	0	1	1	5	1	3	3	20.25	0.461822
1	1	0	3	3	1	2	3	3	14	0.465581
1	1	0	1	2	1	3	3	3	21.67	0.593675
1	1	0	1	2	3	2	3	3	21.52	0.510313
1	1	0	1	1	4	2	3	3	25.54	0.547266
1	1	0	2	3	1	2	3	3	22	0.500645
1	1	1	3	4	2	2	3	3	24.41	0.428914
1	1	1	1	1	3	2	3	3	28.28	0.561004
1	1	0	3	1	1	1	3	3	22.61	0.528982
1	1	0	1	1	3	3	3	3	20.28	0.597009
1	1	0	1	3	5	2	3	3	24.33	0.44648
1	1	0	3	1	1	3	3	3	25.43	0.634236
1	1	0	1	4	4	3	3	3	26.58	0.47948
1	1	0	3	1	4	2	3	3	25.88	0.538741
1	1	0	1	1	4	2	3	3	20.96	0.535264
1	1	0	1	4	3	1	3	3	17.04	0.371941
1	1	1	3	4	1	1	2	2	24.64	0.39578
1	1	1	1	4	1	3	2	2	27.1	0.521951
1	1	1	1	1	1	2	2	2	20.7	0.573443
1	1	1	1	2	1	1	2	2	30.25	0.520279
1	1	0	3	5	3	3	2	2	16.18	0.401461
1	1	0	1	1	5	1	2	2	20.06	0.457577
1	1	0	1	5	4	3	2	2	25.76	0.429073
1	1	0	1	4	1	3	2	2	18.66	0.499072
1	1	0	1	3	3	3	2	2	24.42	0.524546
1	1	0	1	5	4	3	2	2	27.56	0.437423
1	1	0	1	5	3	3	2	2	24.03	0.442837
1	1	0	3	4	1	2	2	2	23.9	0.456058
1	1	0	1	1	3	2	2	2	23.71	0.556021
1	1	0	2	1	2	1	2	2	23.83	0.518653
1	1	0	3	1	3	3	2	2	22.99	0.589609
1	1	0	1	1	3	3	2	2	23.14	0.604027
1	1	0	1	2	2	1	2	2	24.8	0.490063
1	1	0	3	1	2	3	2	2	25.05	0.614277
1	1	0	3	2	4	3	2	2	22.81	0.533831
1	1	0	1	3	4	3	2	2	25.75	0.516282
1	1	0	1	2	3	3	2	2	26.67	0.577254
1	1	0	1	1	2	2	2	2	22.61	0.573054
1	1	0	1	1	5	1	2	2	25.25	0.481092
1	1	0	2	5	5	2	2	2	28.31	0.37296
1	1	0	1	4	2	2	2	2	23.75	0.454849
1	1	0	1	1	3	2	2	2	26.73	0.570802
1	1	0	3	1	1	2	2	2	25.65	0.58844
1	1	0	1	3	5	3	2	2	23.28	0.491506
1	1	0	2	2	1	3	2	2	18.57	0.579179
1	1	0	2	1	2	3	2	2	20.7	0.608732
1	1	0	1	1	1	3	2	2	22.73	0.637935
1	1	0	1	3	1	2	2	2	28.59	0.530831
1	1	0	3	1	1	2	2	2	15.49	0.554499
1	1	0	3	4	5	1	2	2	21.66	0.340885
1	1	0	3	1	3	2	2	2	27.68	0.562091
1	1	0	1	5	2	3	2	2	20.9	0.455463
1	1	0	3	1	4	2	2	2	29.86	0.552124
1	1	0	3	3	1	2	2	2	27.22	0.514083
1	1	0	3	3	1	2	2	2	23.12	0.500099
1	1	0	3	1	3	2	2	2	24.54	0.551517
1	1	0	3	1	1	3	2	2	22.26	0.625172
1	1	0	1	5	1	3	2	2	31.75	0.509896
1	1	0	3	1	2	2	2	2	23.96	0.566855
1	1	0	3	1	2	3	2	2	30.17	0.635082
1	1	0	3	1	1	2	2	2	22.91	0.581654
1	1	0	1	1	1	3	2	2	23.33	0.641997
1	1	0	3	5	5	2	2	2	22.38	0.351403
1	1	0	2	1	2	3	2	2	24.4	0.62291
1	1	0	1	5	5	2	2	2	26.2	0.375758
1	1	0	3	1	1	3	2	2	24.52	0.633468
1	1	0	3	1	4	3	2	2	23.97	0.581561
1	1	0	3	2	1	3	2	2	23.36	0.590887
1	1	0	3	3	1	2	2	2	23.46	0.502439
1	1	0	3	5	1	1	2	2	22.37	0.370979
1	1	0	3	2	4	2	2	2	25.35	0.497193
1	1	1	2	1	1	2	2	2	23.35	0.575786
1	1	1	3	5	2	2	2	2	21.52	0.384419
1	1	1	3	1	1	3	2	2	20.97	0.609866
1	1	1	1	3	1	3	2	2	20.21	0.540465
1	1	0	1	1	1	3	2	2	23.44	0.643425
1	1	0	2	3	3	3	2	2	26.59	0.53471
1	1	0	3	1	2	1	2	2	18.94	0.503595
1	1	0	3	2	1	3	2	2	25.59	0.599357
1	1	0	3	1	2	3	2	2	26.1	0.623226
1	1	0	3	1	4	3	2	2	22.24	0.578109
1	1	0	1	1	1	3	2	2	25.45	0.650767
1	1	0	3	3	4	1	2	2	18.71	0.38897
1	1	0	1	4	3	2	2	2	21.81	0.436812
1	1	0	3	5	5	3	2	2	21.52	0.396615
1	1	0	3	3	5	2	2	2	24.34	0.437978
1	1	0	1	1	2	3	2	2	22.47	0.626287
1	1	0	2	3	1	2	2	2	21.82	0.507029
1	1	0	1	5	1	1	2	2	23.82	0.391524
1	1	0	3	4	5	2	2	2	24.29	0.399154
1	1	0	3	5	3	3	2	2	20.08	0.426969
1	1	0	3	5	1	2	2	2	30.87	0.449603
1	1	0	3	1	2	1	2	2	24.01	0.524414
1	1	0	1	1	4	3	2	2	22.54	0.594285
1	1	0	1	1	4	2	2	2	28.14	0.565262
1	1	0	3	1	2	1	2	2	24.01	0.524414
1	1	0	2	1	3	2	2	2	18.34	0.542987
1	1	0	1	1	1	3	2	2	22.84	0.644795
1	1	0	1	2	4	3	2	2	25.82	0.565327
1	1	0	1	1	3	3	2	2	20.27	0.604822
1	1	0	3	2	2	3	2	2	24.06	0.581917
1	1	0	3	1	2	2	2	2	23.62	0.572661
1	1	0	3	3	3	3	2	2	24.2	0.525846
1	1	0	3	1	2	2	2	2	25.31	0.579446
1	1	0	1	3	4	2	2	2	22.31	0.466329
1	1	1	1	2	3	3	1	1	19.74	0.548101
1	1	1	1	5	1	3	1	1	21.79	0.468793
1	1	1	1	5	2	2	1	1	22.66	0.407545
1	1	1	1	1	3	3	1	1	22.41	0.60043
1	1	0	3	5	1	3	1	1	23.6	0.465235
1	1	0	1	1	4	2	1	1	24.83	0.54704
1	1	0	1	5	4	2	1	1	22	0.377584
1	1	0	3	3	5	3	1	1	20	0.468165
1	1	0	3	2	2	2	1	1	26.09	0.533477
1	1	0	3	2	2	1	1	1	23.35	0.47648
1	1	0	3	2	1	3	1	1	19.43	0.577781
1	1	0	2	1	4	3	1	1	19.86	0.574281
1	1	0	1	3	4	3	1	1	25.28	0.519312
1	1	0	1	4	1	1	1	1	29.41	0.447508
1	1	0	1	4	5	3	1	1	21.93	0.449614
1	1	0	1	3	1	3	1	1	23.46	0.565345
1	1	0	3	3	4	2	1	1	20.68	0.441709
1	1	0	1	1	3	2	1	1	25.54	0.570212
1	1	0	2	2	4	2	1	1	26.15	0.508844
1	1	0	1	1	2	3	1	1	17.73	0.609826
1	1	0	1	2	1	3	1	1	23.03	0.604774
1	1	0	2	2	5	2	1	1	24.43	0.485444
1	1	0	1	1	4	3	1	1	27.19	0.60716
1	1	0	2	1	2	2	1	1	22.32	0.571276
1	1	0	1	2	1	2	1	1	23.43	0.558548
1	1	0	1	5	4	3	1	1	22.41	0.429357
1	1	0	1	4	4	2	1	1	22.2	0.420855
1	1	0	1	3	1	2	1	1	19.88	0.505791
1	1	0	1	1	1	2	1	1	17.91	0.580201
1	1	0	1	1	3	3	1	1	20.11	0.600828
1	1	0	3	5	2	2	1	1	27.23	0.418935
1	1	0	3	3	2	1	1	1	26.76	0.449713
1	1	0	3	5	5	2	1	1	27.35	0.369131
1	1	0	3	5	1	3	1	1	16.93	0.450844
1	1	0	1	1	1	2	1	1	22.3	0.595857
1	1	0	1	2	1	2	1	1	26.07	0.56857
1	1	0	3	3	3	3	1	1	19.23	0.505288
1	1	0	3	2	2	1	1	1	17.98	0.461758
1	1	0	3	5	1	2	1	1	21.43	0.417892
1	1	0	3	5	5	2	1	1	23.38	0.35769
1	1	0	1	1	2	1	1	1	22.15	0.530077
1	1	0	3	1	4	2	1	1	24.04	0.537028
1	1	0	3	3	2	2	1	1	18.67	0.472047
1	1	0	1	5	2	3	1	1	27.59	0.482813
1	1	0	1	5	3	1	1	1	21.22	0.35046
1	1	0	1	3	4	1	1	1	21.7	0.412584
1	1	0	1	5	3	3	1	1	22.35	0.447586
1	1	0	1	2	4	3	1	1	24.37	0.560377
1	1	0	3	1	1	2	1	1	25.99	0.596319
1	1	0	3	2	2	2	1	1	24.04	0.532389
1	1	0	1	1	2	2	1	1	18.38	0.566924
1	1	0	1	2	4	3	1	1	24.37	0.560377
1	1	0	1	5	2	1	1	1	21.74	0.369339
1	1	0	2	3	4	2	1	1	27.12	0.473624
1	1	0	3	2	2	3	1	1	17.12	0.557466
1	1	0	1	4	2	1	1	1	24.44	0.417134
1	1	0	3	1	2	3	1	1	26.22	0.626851
1	1	0	1	5	3	3	1	1	23.91	0.454026
1	1	0	3	4	4	1	1	1	21.39	0.361325
1	1	0	3	5	2	1	1	1	23.16	0.361506
1	1	0	1	1	3	3	1	1	26.85	0.624886
1	1	0	1	2	3	3	1	1	27.68	0.588558
1	1	0	1	5	2	1	1	1	21.54	0.369803
1	1	1	1	5	2	2	1	1	24.23	0.407019
1	1	1	1	3	3	2	1	1	21.6	0.461322
1	1	1	1	2	1	3	1	1	24.2	0.597282
1	1	0	1	2	3	2	1	1	23.7	0.528177
1	1	0	1	3	4	3	1	1	26.1	0.526815
1	1	0	2	4	3	3	1	1	26.11	0.496852
1	1	0	3	2	3	2	1	1	22.47	0.51072
1	1	0	2	1	2	1	1	1	20.76	0.521075
1	1	0	1	2	5	2	1	1	23.2	0.49143
1	1	0	3	2	2	2	1	1	23.31	0.532259
1	1	0	1	2	5	2	1	1	19.38	0.479588
1	1	0	2	3	5	3	1	1	25.61	0.502168
1	1	0	1	5	4	2	1	1	27.29	0.402616
1	1	0	3	2	2	1	1	1	21.68	0.477861
1	1	0	1	1	3	3	1	1	21.5	0.609871
1	1	0	3	1	3	3	1	1	16.58	0.5809
1	1	0	3	4	3	3	1	1	21.93	0.477142
1	1	0	1	1	4	3	1	1	20.16	0.588638
1	1	0	1	1	1	2	1	1	23	0.601554
1	1	0	2	2	2	2	1	1	21.51	0.533936
1	1	0	1	4	4	3	1	1	21.23	0.471702
1	1	0	3	2	5	1	1	1	21.92	0.427747
1	1	0	3	5	1	3	1	1	18.04	0.459283
1	1	0	1	1	1	2	1	1	23.38	0.603927
1	1	0	3	1	5	1	1	1	26.21	0.483974
1	1	0	3	1	1	3	1	1	19.4	0.625904
1	1	0	2	1	2	2	1	1	23.75	0.582951
1	1	0	3	1	4	2	1	1	26.32	0.550602
1	1	0	3	5	5	3	1	1	17.08	0.388841
1	1	0	1	2	2	1	1	1	23.9	0.501071
1	1	0	1	2	3	3	1	1	23.59	0.580736
1	1	0	1	3	2	2	1	1	21.26	0.501225
1	1	0	3	5	1	3	1	1	20.05	0.468453
0	1	1	3	1	4	2	3	5	19.19	0.491377
0	1	0	2	4	2	1	3	5	21.57	0.374663
0	1	0	2	4	1	2	3	5	23.08	0.443757
0	1	0	2	3	5	3	3	5	19.54	0.457113
0	1	0	2	5	4	2	3	5	21.02	0.353308
0	1	0	3	3	2	2	3	5	24.95	0.473737
0	1	0	1	2	2	2	3	5	18.39	0.505536
0	1	0	2	1	5	3	3	5	17.35	0.534849
0	1	0	3	2	4	2	3	5	29.71	0.500516
0	1	0	1	1	1	3	3	5	20.69	0.622883
0	1	0	2	5	3	2	3	1	23.05	0.744181
0	1	1	1	3	4	1	3	1	27.67	0.686237
0	1	1	1	5	5	2	3	1	20.28	0.617714
0	1	1	3	3	2	3	3	1	20.96	0.763874
0	1	0	3	4	4	2	3	1	20.35	0.661704
0	1	0	2	4	2	3	3	1	23.26	0.745179
0	1	0	2	3	3	3	3	1	21.22	0.76004
0	1	0	2	5	2	2	3	1	27.95	0.688258
0	1	0	2	4	3	3	3	1	27.34	0.745121
0	1	0	2	1	3	2	3	4	19.89	0.530806
0	1	0	1	1	2	2	3	4	24.41	0.569984
0	1	0	1	1	3	3	3	4	22.24	0.593297
0	1	0	3	5	1	2	3	4	26.32	0.419439
0	1	0	3	5	2	2	3	4	21.09	0.385423
0	1	0	3	4	4	2	3	4	23.85	0.399978
0	1	0	1	3	3	3	3	4	25.23	0.523936
0	1	0	1	3	4	1	3	4	22.01	0.40018
0	1	0	3	2	5	2	3	4	25.82	0.470838
0	1	0	2	5	2	2	3	4	25.52	0.407373
0	1	0	1	4	1	1	3	4	26.49	0.426339
0	1	0	1	5	3	3	3	4	24.3	0.441581
0	1	0	2	5	3	2	3	4	22.55	0.382065
0	1	0	2	3	5	3	3	4	17.21	0.45734
0	1	0	3	3	1	3	3	4	23.44	0.541893
0	1	0	3	2	1	2	3	4	17.73	0.514525
0	1	0	2	4	2	2	3	4	27.21	0.454279
0	1	0	3	2	2	2	3	4	20.34	0.507077
0	1	0	3	2	4	2	3	4	27.08	0.496181
0	1	0	1	3	3	3	3	4	22.47	0.51925
0	1	0	2	1	2	3	3	4	23.75	0.61541
0	1	0	1	5	2	3	3	4	23.07	0.458291
0	1	0	2	4	1	2	3	4	21.93	0.457319
0	1	0	3	2	5	1	3	4	21.09	0.411436
0	1	0	1	3	4	3	3	4	19	0.491066
0	1	0	3	4	3	1	3	4	21.72	0.370111
0	1	0	1	4	1	3	3	4	17.18	0.49891
0	1	0	3	5	1	3	3	4	27.38	0.480695
0	1	0	2	5	5	2	3	4	24.02	0.360615
0	1	0	3	4	4	2	3	3	24.51	0.410031
0	1	1	1	3	3	2	3	3	17.08	0.442702
0	1	1	1	3	1	3	3	3	21.47	0.541301
0	1	0	2	2	4	2	3	3	26.83	0.495988
0	1	0	3	3	3	3	3	3	28.24	0.519661
0	1	0	3	2	2	2	3	3	27.33	0.527275
0	1	0	2	4	4	3	3	3	25.88	0.461073
0	1	0	3	5	2	3	3	3	21.32	0.433348
0	1	0	1	1	1	3	3	3	19.13	0.619939
0	1	0	1	4	2	2	3	3	23.17	0.447128
0	1	0	1	5	3	3	3	3	25.54	0.446842
0	1	0	3	1	4	3	3	3	25.22	0.577746
0	1	0	2	2	1	3	3	3	22.37	0.587275
0	1	0	3	1	1	3	3	3	23.96	0.625155
0	1	0	1	3	1	2	3	3	24.66	0.512821
0	1	0	2	3	1	3	3	3	24.13	0.553067
0	1	0	3	3	4	2	3	3	22.63	0.441451
0	1	0	2	2	5	1	3	3	26.88	0.437142
0	1	0	1	3	5	3	3	3	24.53	0.492313
0	1	0	3	4	1	1	3	3	21.15	0.400284
0	1	0	1	3	1	1	3	3	16.55	0.437764
0	1	0	3	2	3	2	3	3	24.63	0.506455
0	1	0	3	1	3	3	3	3	23.66	0.59304
0	1	0	2	5	3	2	3	3	27.23	0.401703
0	1	0	3	4	2	2	3	3	19.81	0.427414
0	1	0	1	5	5	2	3	3	23.59	0.36314
0	1	0	2	5	2	2	3	3	24.22	0.408709
0	1	0	3	5	4	2	3	3	22.15	0.363616
0	1	0	3	1	4	3	3	3	22.54	0.573425
0	1	0	3	5	2	3	3	3	21.32	0.442645
0	1	0	1	5	2	2	3	3	24.1	0.417043
0	1	0	2	5	1	2	3	3	21.74	0.419807
0	1	0	1	2	1	3	3	3	26.3	0.611068
0	1	0	3	1	3	2	3	3	25.42	0.553401
0	1	0	1	5	1	3	3	3	22.01	0.47559
0	1	0	3	5	3	2	3	3	24.62	0.389092
0	1	0	3	1	1	2	3	3	24.01	0.585383
0	1	0	1	3	3	3	3	3	22.66	0.528057
0	1	0	1	4	5	2	2	2	19.63	0.394396
0	1	0	2	4	4	2	2	2	21	0.409361
0	1	0	3	5	4	1	2	2	23.59	0.328035
0	1	1	2	2	2	2	2	2	28.87	0.539038
0	1	1	3	1	1	3	2	2	25.1	0.624297
0	1	1	1	5	2	3	2	2	25.55	0.461841
0	1	0	3	5	3	2	2	2	21.59	0.372586
0	1	0	1	4	1	2	2	2	21.44	0.458575
0	1	0	2	5	1	2	2	2	23.86	0.419874
0	1	0	1	1	5	2	2	2	20.18	0.50796
0	1	0	3	5	2	3	2	2	21.55	0.43752
0	1	0	1	1	1	2	2	2	19.7	0.575877
0	1	0	2	3	3	2	2	2	22.45	0.464723
0	1	0	3	5	2	2	2	2	25.35	0.404797
0	1	0	1	5	1	3	2	2	21.11	0.470092
0	1	0	1	2	3	3	2	2	21.59	0.559088
0	1	0	1	3	2	2	2	2	19.82	0.48224
0	1	0	1	3	3	1	2	2	21.01	0.42054
0	1	0	3	4	3	3	2	2	25.53	0.478882
0	1	0	1	1	3	3	2	2	22.73	0.603818
0	1	0	1	4	4	1	2	2	24.52	0.376023
0	1	0	2	3	2	2	2	2	24.42	0.491283
0	1	0	2	1	1	2	2	2	27.32	0.599208
0	1	0	2	1	4	1	2	2	27.95	0.502366
0	1	0	3	2	1	2	2	2	20.54	0.530991
0	1	0	3	4	1	3	2	2	21.34	0.500827
0	1	0	1	5	3	3	2	2	25.18	0.451384
0	1	0	3	1	4	2	2	2	23.39	0.529028
0	1	0	3	2	3	1	2	2	20.74	0.447934
0	1	0	3	2	2	2	2	2	21.53	0.516866
0	1	0	1	1	5	2	2	2	23.4	0.524827
0	1	0	3	3	4	3	2	2	23.73	0.497287
0	1	0	3	2	1	3	2	2	20.86	0.580317
0	1	0	2	3	2	2	2	2	27.2	0.501947
0	1	0	1	5	5	3	2	2	22.08	0.406688
0	1	0	2	3	4	3	2	2	26.74	0.514197
0	1	0	2	5	3	3	2	2	24.83	0.443632
0	1	0	3	4	2	2	2	2	25.01	0.447114
0	1	0	1	5	2	2	2	2	21.38	0.409108
0	1	0	3	1	2	1	2	2	20.24	0.50567
0	1	0	3	1	1	2	2	2	23.35	0.581967
0	1	0	1	2	1	3	2	2	23.73	0.603751
0	1	0	3	1	5	1	2	2	17.99	0.445602
0	1	0	1	1	1	3	2	2	22.15	0.637197
0	1	0	1	5	5	1	2	2	21.88	0.317161
0	1	0	2	2	2	2	2	2	17.79	0.511935
0	1	0	3	1	5	3	2	2	25.21	0.567397
0	1	0	3	4	4	2	2	2	23.58	0.410306
0	1	0	3	3	1	2	2	2	21.22	0.494797
0	1	0	3	1	4	2	2	2	23.81	0.532807
0	1	0	2	4	4	3	2	2	25.45	0.471277
0	1	0	2	3	2	1	2	2	21.17	0.435205
0	1	0	3	3	1	2	2	2	22.66	0.49971
0	1	0	1	1	3	2	2	2	21.24	0.554692
0	1	0	2	5	3	3	2	2	22.74	0.438928
0	1	0	1	1	2	1	2	2	23.15	0.531207
0	1	0	1	1	5	2	2	2	20.14	0.517259
0	1	0	3	5	4	1	2	2	27.95	0.341282
0	1	0	2	1	1	3	2	2	20.33	0.627438
0	1	0	1	4	3	2	2	2	27.77	0.455742
0	1	0	3	4	5	2	2	2	21.13	0.386616
0	1	0	3	4	5	1	2	2	25.48	0.355934
0	1	0	2	4	3	3	2	2	27.32	0.497522
0	1	0	1	5	1	3	2	2	24.63	0.489149
0	1	0	2	2	1	3	2	2	22.3	0.596088
0	1	0	3	5	2	2	2	2	26.8	0.417588
0	1	0	1	5	3	3	2	2	24.62	0.45534
0	1	0	1	2	2	1	2	2	23.91	0.495287
0	1	0	3	2	1	2	2	2	22.49	0.543475
0	1	0	1	2	4	3	2	2	22.22	0.552051
0	1	0	1	4	3	3	2	2	23.65	0.492827
0	1	0	3	2	3	2	2	2	24.29	0.51465
0	1	0	3	5	4	3	2	2	24.71	0.425267
0	1	0	2	5	1	2	2	2	21.8	0.426841
0	1	0	2	4	2	3	2	2	20.62	0.494561
0	1	0	3	2	3	2	2	2	20.87	0.504166
0	1	0	3	1	5	2	2	2	25.01	0.525291
0	1	0	1	5	5	3	2	2	21.35	0.41227
0	1	0	1	3	2	1	2	2	19.51	0.441984
0	1	0	1	1	2	1	2	2	27.08	0.549217
0	1	0	1	1	4	3	2	2	23.54	0.59984
0	1	0	3	3	1	2	2	2	21.17	0.501708
0	1	0	2	2	2	3	2	2	27.25	0.600004
0	1	0	3	3	2	1	2	2	23.94	0.44495
0	1	0	1	1	2	2	2	2	26.93	0.59767
0	1	0	2	2	5	2	1	1	17.5	0.465393
0	1	0	2	2	1	3	1	1	23.24	0.602489
0	1	0	1	3	1	3	1	1	20.07	0.558606
0	1	1	1	4	1	2	1	1	25.49	0.475774
0	1	0	3	5	4	3	1	1	20.34	0.402705
0	1	0	2	2	1	3	1	1	25.11	0.598418
0	1	0	1	4	1	2	1	1	21.94	0.464882
0	1	0	3	1	1	2	1	1	30.2	0.601049
0	1	0	1	2	5	3	1	1	23.97	0.532285
0	1	0	1	4	1	3	1	1	24.4	0.525631
0	1	0	1	1	3	1	1	1	26.32	0.522069
0	1	0	1	1	3	2	1	1	25.09	0.566389
0	1	0	1	1	1	1	1	1	26.34	0.55814
0	1	0	2	2	1	2	1	1	24.69	0.553901
0	1	0	3	4	1	3	1	1	22.9	0.508426
0	1	0	3	4	4	3	1	1	22.12	0.454464
0	1	0	2	1	5	3	1	1	24.37	0.573333
0	1	0	3	4	2	2	1	1	17.47	0.425214
0	1	0	3	1	1	2	1	1	20.65	0.575204
0	1	0	2	5	1	2	1	1	22.98	0.42839
0	1	0	1	5	1	3	1	1	25.33	0.491453
0	1	0	2	2	4	3	1	1	23.36	0.548073
0	1	0	3	2	2	3	1	1	17.32	0.555809
0	1	0	2	2	2	2	1	1	21.03	0.526424
0	1	0	1	2	2	2	1	1	28.06	0.556831
0	1	0	1	1	3	3	1	1	21.61	0.605727
0	1	0	2	5	2	3	1	1	25.28	0.468323
0	1	0	3	2	1	3	1	1	23.68	0.595279
0	1	0	1	2	5	2	1	1	28.61	0.507525
0	1	0	3	5	1	2	1	1	20.85	0.415968
0	1	0	2	2	2	1	1	1	20.33	0.476363
0	1	0	1	3	3	3	1	1	23.95	0.534626
0	1	0	1	5	3	2	1	1	22.85	0.401507
0	1	0	2	1	2	3	1	1	20.98	0.615165
0	1	0	2	4	3	2	1	1	22.56	0.433873
0	1	0	2	1	4	3	1	1	23.67	0.590371
0	1	0	3	5	1	2	1	1	23.7	0.425446
0	1	0	2	5	1	3	1	1	21.4	0.472607
0	1	0	2	1	2	3	1	1	24.4	0.626153
0	1	0	3	5	4	3	1	1	25.33	0.427254
0	1	0	2	3	1	3	1	1	26.19	0.570283
0	1	0	3	2	5	3	1	1	25.16	0.531321
0	1	0	3	2	4	2	1	1	26.42	0.505481
0	1	0	1	1	5	3	1	1	23.38	0.579981
0	1	0	3	2	3	2	1	1	23.57	0.513291
0	1	0	3	5	5	1	1	1	20.78	0.307518
0	1	0	2	5	3	2	1	1	24.56	0.401863
0	1	0	2	2	2	3	1	1	21.09	0.577286
0	1	0	1	3	4	2	1	1	23.1	0.466579
0	1	0	1	5	2	2	1	1	22.18	0.417398
0	1	0	2	3	3	2	1	1	26.59	0.490509
0	1	0	3	3	3	2	1	5	22.53	0.160208
0	1	0	3	3	3	1	1	5	20.98	0.133147
0	1	0	1	2	4	2	1	5	25.74	0.18752
0	1	0	2	3	1	3	1	5	23.57	0.217544
0	1	0	2	2	4	3	1	5	21.05	0.204045
0	1	0	1	4	5	2	1	5	22.93	0.130415
0	1	0	2	4	1	3	1	5	23.04	0.190586
0	1	0	2	3	2	2	1	5	20.64	0.17065
0	1	0	3	3	1	2	1	5	25.06	0.185859
0	1	0	3	2	2	3	1	1	20.97	0.572698
0	1	0	2	1	4	1	1	1	19.22	0.481949
0	1	0	1	1	2	1	1	1	19.08	0.523164
0	1	0	3	1	3	3	1	1	20.53	0.593964
0	1	0	2	5	5	3	1	1	22.05	0.409211
0	1	0	1	3	3	2	1	1	26.54	0.498162
0	1	0	1	4	5	2	1	1	22.93	0.410823
0	1	0	3	4	4	2	1	1	24.85	0.421316
0	1	0	3	5	3	2	1	1	26.22	0.403189
0	1	0	3	5	2	3	1	1	17.84	0.441247
0	1	0	2	3	3	2	1	1	26.66	0.493108
0	1	0	2	1	3	2	1	1	21.08	0.555667
0	1	0	3	3	3	2	1	5	27.64	0.171149
0	1	0	1	3	2	2	1	5	21.12	0.176073
0	1	0	3	5	5	1	1	5	20.33	0.0878275
0	1	0	3	4	4	2	1	5	26.86	0.1392
0	1	0	3	5	5	2	1	5	26.61	0.113129
0	1	0	3	5	2	2	1	5	24.49	0.132657
0	1	0	2	1	4	3	1	5	26.14	0.246264
0	1	0	1	1	5	2	1	5	22.66	0.198477
0	1	0	1	1	5	2	1	5	22.66	0.198477
0	1	0	2	5	4	1	1	5	21.22	0.0981968
0	1	0	3	1	2	1	1	5	26.15	0.20072

## Sheet: Testing
state	sex	age range(0: <75; 1: >=75)	education	economic	lifestyle	heridity	marriage	health	BIM	p
1	1	0	3	5	1	3	1	1	16.93	0.469401
1	1	0	1	3	4	2	3	5	24.38	0.551255
1	0	1	3	1	3	3	3	3	20.38	0.623212
1	0	0	2	4	2	1	2	2	24.46	0.416513
1	0	0	1	1	1	2	1	1	22.53	0.606104
1	1	0	1	5	4	3	2	2	27.56	0.331746
1	0	0	3	1	1	2	3	3	20.37	0.657651
1	1	0	1	1	4	2	1	1	24.83	0.603283
1	1	1	3	2	2	2	1	1	23.31	0.554982
1	0	0	3	4	5	1	2	2	21.66	0.347328
1	1	0	2	1	1	3	3	3	23.47	0.754231
1	1	0	3	4	1	3	3	5	19.96	0.623444
1	1	1	3	4	1	1	2	2	24.64	0.452929
1	1	0	1	2	5	2	1	1	19.38	0.419227
1	0	0	1	1	1	2	3	4	22.8	0.716602
1	1	0	1	1	1	2	1	1	22.3	0.686057
1	0	0	2	3	1	2	3	4	27.78	0.620677
1	1	0	1	1	1	2	3	3	24.32	0.704392
1	1	0	3	1	3	2	2	2	27.68	0.62785
1	0	0	3	2	2	3	2	2	20.9	0.573186
1	1	0	2	2	4	2	1	1	26.15	0.506213
1	0	0	1	5	1	3	3	3	28.23	0.42264
1	1	0	3	3	1	2	3	5	21.49	0.697679
1	0	0	3	5	1	2	3	3	24.91	0.444396
1	1	0	3	3	3	3	2	2	24.2	0.519812
1	1	0	1	1	3	2	2	2	26.73	0.638298
1	1	0	1	5	4	2	3	3	20.87	0.363259
1	0	0	2	2	5	3	1	1	27.61	0.411866
1	1	0	1	5	1	3	1	1	21.79	0.431981
1	1	1	1	3	4	3	1	1	25.28	0.474013
1	0	0	3	1	5	1	1	1	26.21	0.447921
1	1	0	1	4	1	3	2	2	18.66	0.522665
1	0	0	1	3	5	3	3	4	21.63	0.455299
1	1	1	1	2	3	3	1	1	23.59	0.547481
1	0	0	3	2	2	2	2	2	24.83	0.587022
1	1	0	1	4	1	3	2	2	27.1	0.523536
1	0	0	1	4	4	3	1	1	19.34	0.328843
1	1	0	3	1	1	2	3	3	27.2	0.750801
1	1	0	2	3	2	2	3	3	23.17	0.612321
1	1	0	1	1	2	3	1	1	17.73	0.642681
1	1	0	1	3	1	3	3	5	25.27	0.685397
1	1	0	3	5	3	3	2	2	16.18	0.397893
1	1	0	3	5	3	3	3	5	22.9	0.52431
1	0	1	1	5	3	2	3	4	22.36	0.365248
1	1	0	3	2	2	1	1	1	23.35	0.592375
1	1	0	1	2	1	3	1	1	23.03	0.65134
1	1	0	1	2	4	2	1	1	24.66	0.446319
1	1	0	1	5	3	2	1	1	21.06	0.353673
1	1	0	2	1	2	1	2	2	19.38	0.683287
1	1	0	1	1	2	3	1	1	26.25	0.67013
1	1	0	3	5	3	3	2	2	23	0.408998
1	0	0	1	1	5	3	2	2	25.13	0.512235
1	1	0	1	4	3	1	3	4	22.56	0.489512
1	0	0	3	1	1	3	3	5	23.04	0.794663
1	1	1	3	2	3	2	3	3	23.06	0.581282
1	1	0	3	2	2	2	3	3	27.33	0.619011
1	0	0	2	3	5	3	3	4	20.76	0.434331
1	1	0	3	1	3	3	3	3	23.66	0.670773
1	1	0	1	1	1	1	1	1	26.34	0.691254
1	0	0	1	4	2	2	1	1	24.54	0.394957
1	1	1	3	3	3	3	3	5	22.94	0.628212
1	1	0	1	1	1	3	3	5	26.96	0.793903
1	0	0	3	1	1	3	2	2	17.93	0.698687
1	1	0	1	1	2	3	2	2	22.47	0.654444
1	1	0	3	2	1	3	1	1	19.43	0.669683
1	0	0	3	5	2	2	1	1	27.26	0.303779
1	1	0	3	1	1	2	1	1	25.99	0.669804
1	0	0	1	1	2	2	1	1	23.52	0.545122
1	0	0	3	1	4	2	3	4	24.43	0.578038
1	1	0	1	5	2	3	2	2	20.9	0.454792
1	0	0	1	5	3	3	2	2	24.03	0.461077
1	1	1	1	1	4	3	2	2	22.54	0.557386
1	1	0	3	1	5	2	3	4	22.54	0.615614
1	1	0	1	1	1	3	3	5	24.41	0.778995
1	1	0	2	2	5	2	1	1	24.43	0.458547
1	1	1	3	2	2	2	1	1	24.04	0.574613
1	0	0	1	1	1	2	2	2	20.7	0.685982
1	1	0	2	2	2	2	1	1	21.51	0.541249
1	0	0	1	1	3	1	2	2	25.66	0.597949
1	1	0	3	3	1	2	3	3	14	0.624008
1	1	0	2	3	1	2	3	3	22	0.611649
1	0	0	2	5	1	2	3	4	24.32	0.463916
1	0	0	2	3	2	3	3	4	20.08	0.563607
1	1	0	1	4	1	1	1	1	29.41	0.505222
1	1	0	1	5	2	1	1	1	21.54	0.366647
1	0	1	3	1	4	3	3	4	22.34	0.566506
1	1	0	3	2	5	2	3	4	22.75	0.533945
1	0	0	3	3	2	3	2	2	22.33	0.500632
1	1	0	3	1	2	2	3	3	24.2	0.733541
1	1	0	1	1	4	3	1	1	27.19	0.583027
1	1	0	1	5	2	2	1	1	22.66	0.361842
1	1	0	3	1	2	3	2	2	30.17	0.675006
1	1	0	3	2	3	2	3	5	21.87	0.639229
1	0	0	1	4	3	2	3	3	26.34	0.412927
1	1	0	3	1	1	2	2	2	25.65	0.715087
1	1	0	1	4	5	3	1	1	21.93	0.371414
1	0	1	3	3	1	3	1	1	27.95	0.477537
1	1	0	3	1	1	2	2	2	22.91	0.701387
1	1	0	1	5	2	2	1	1	24.23	0.384146
1	1	0	1	1	1	3	3	4	23.59	0.768812
1	0	1	3	1	5	3	3	4	23.92	0.564534
1	1	0	3	5	3	3	3	5	31.24	0.49079
1	0	0	2	5	5	1	3	4	21.63	0.29232
1	1	0	1	1	2	1	3	3	22.54	0.679255
1	1	0	1	2	1	1	2	2	30.25	0.635607
1	0	0	3	5	4	2	2	2	21.9	0.298046
1	0	0	1	4	2	1	1	1	17.53	0.392874
1	1	0	1	3	3	2	1	1	21.6	0.455226
1	0	0	1	2	4	3	3	4	22.36	0.562225
1	1	1	1	2	1	2	1	1	26.07	0.631321
1	0	0	2	1	1	3	1	1	21.64	0.652418
1	1	0	3	4	1	2	2	2	23.9	0.585944
1	0	0	1	2	3	1	3	3	24.66	0.536852
1	1	0	3	4	2	2	3	3	24.41	0.505708
1	1	0	1	1	1	3	2	2	23.33	0.719215
1	0	0	3	1	1	3	1	1	19.4	0.660173
1	0	0	3	5	3	3	3	4	19.82	0.408019
1	0	0	1	1	3	2	1	1	23.14	0.508921
1	1	0	1	1	3	3	2	2	23.14	0.67025
1	1	0	1	2	2	3	3	5	22.2	0.66923
1	1	0	1	1	4	2	2	2	28.14	0.544003
1	0	0	2	3	1	1	1	1	23.92	0.504181
1	1	0	2	1	2	2	1	1	23.75	0.594097
1	1	0	1	4	4	3	1	1	21.23	0.354711
1	0	0	3	5	1	3	2	2	19.46	0.433833
1	1	0	2	1	1	2	2	2	23.35	0.694685
1	1	0	3	5	2	2	2	2	21.52	0.418328
1	0	0	1	2	2	2	3	3	23.23	0.65905
1	1	0	3	1	1	3	3	3	20.41	0.779181
1	1	0	1	4	1	3	3	5	25.97	0.636549
1	1	0	1	2	1	3	1	1	24.2	0.627204
1	0	0	3	2	4	3	2	2	18.78	0.47898
1	1	0	1	1	2	2	1	1	18.38	0.633593
1	1	0	1	3	3	2	3	5	17.72	0.576869
1	1	0	1	1	3	3	3	3	20.28	0.65017
1	1	0	3	4	2	3	3	5	24.34	0.60278
1	0	0	1	2	3	2	1	1	23.51	0.523068
1	0	0	1	4	3	3	2	2	22.45	0.390324
1	1	0	3	1	4	3	2	2	22.24	0.573391
1	1	0	3	2	4	3	2	2	22.81	0.564747
1	1	0	1	2	4	2	1	1	24.66	0.507617
1	1	0	1	5	3	2	1	1	21.06	0.608746
1	1	0	2	1	2	1	2	2	19.38	0.293571
0	1	0	1	1	2	3	1	1	26.25	0.630239
0	1	0	3	5	3	3	2	2	23	0.451055
0	0	1	1	1	5	3	2	2	25.13	0.447241
0	1	0	1	4	3	1	3	4	22.56	0.45594
1	1	0	3	1	1	3	3	5	23.04	0.308927
0	1	0	3	2	3	2	3	3	23.06	0.574287
0	0	0	1	5	4	3	1	1	23.07	0.302968
0	1	0	1	1	3	3	1	1	21.61	0.627432
0	1	0	1	5	5	3	2	2	22.08	0.33057
0	1	0	3	3	2	3	3	4	20.96	0.598949
0	1	0	3	1	5	3	2	2	25.21	0.559518
0	1	0	3	1	4	2	3	5	19.19	0.68349
0	1	0	3	5	4	3	2	2	24.71	0.331145
0	1	0	2	3	1	3	1	1	23.57	0.565231
0	1	0	1	3	3	3	3	3	22.66	0.525916
0	1	0	1	4	1	2	1	1	21.94	0.509825
0	0	0	2	5	5	2	3	4	24.02	0.368785
0	0	0	3	2	5	3	3	3	22.89	0.413766
0	1	0	3	5	4	3	1	1	25.33	0.337001
0	1	0	1	3	4	2	1	1	23.1	0.420151
0	0	0	3	1	4	2	1	1	26.96	0.47369
0	1	0	1	1	2	2	2	2	26.93	0.650532
0	0	0	3	2	2	3	2	2	27.43	0.567199
0	1	0	2	3	1	3	1	1	26.19	0.589073
0	1	0	1	3	4	3	3	4	19	0.511048
0	1	0	1	5	1	3	3	3	22.01	0.496623
0	0	0	2	4	2	3	3	4	23.26	0.577359
0	1	0	3	4	3	1	3	4	21.72	0.448207
0	1	0	3	1	1	2	1	1	30.2	0.736899
0	0	0	2	1	4	3	1	1	26.14	0.539227
0	1	0	1	1	3	2	2	2	21.24	0.622671
0	0	0	1	2	3	3	2	2	22.06	0.532596
0	1	0	1	3	1	3	3	3	21.47	0.650133
0	0	0	1	4	4	3	1	1	24.65	0.370332
0	0	0	3	5	1	2	1	1	22.75	0.377111
0	1	0	2	3	1	3	3	3	24.13	0.657767
0	0	0	2	5	1	3	1	1	22.29	0.416482
0	1	0	1	2	3	3	2	2	21.59	0.616785
0	0	0	3	2	5	2	2	2	20.19	0.404056
0	0	0	1	5	2	1	1	1	22.67	0.32216
0	0	0	3	1	2	2	2	2	18.53	0.607899
0	1	0	3	1	1	2	3	3	24.01	0.692799
0	1	0	1	2	5	3	1	1	23.97	0.429503
0	0	0	3	5	3	2	3	3	24.62	0.393777
0	0	0	2	3	4	3	2	2	26.72	0.44891
0	0	0	3	1	1	2	3	4	21.65	0.694402
0	0	0	3	3	4	1	3	3	25.74	0.387313
0	0	0	3	1	1	2	1	1	20.65	0.702757
0	1	0	3	2	5	3	1	1	25.16	0.472293
0	0	0	1	3	3	2	2	2	22.23	0.468086
0	1	0	2	2	1	3	1	1	23.24	0.625389
0	1	0	3	5	2	3	2	2	21.55	0.386956
0	1	0	2	5	3	3	2	2	22.74	0.403853
0	1	0	3	2	3	2	2	2	20.87	0.523722
0	0	0	3	5	1	3	3	4	24.96	0.54559
0	1	0	3	1	1	3	2	2	25.1	0.700859
0	0	0	2	3	4	3	2	2	26.74	0.492612
0	1	0	3	4	4	2	1	1	24.85	0.344791
0	1	0	2	5	3	3	2	2	24.83	0.414633
0	1	0	2	2	1	3	2	2	22.3	0.644894
0	0	0	3	4	1	1	1	1	25.28	0.450167
0	0	0	1	1	3	2	1	1	20.02	0.523252
0	1	0	2	1	5	3	3	5	17.35	0.647415
0	0	0	1	1	1	2	2	2	21.71	0.683668
0	1	0	1	4	1	1	3	4	26.49	0.586388
0	0	0	1	3	4	2	3	4	18.03	0.410609
0	0	0	1	4	1	1	3	5	18.05	0.496475
0	1	0	1	5	2	2	1	1	22.18	0.393915
0	1	0	1	4	5	2	2	2	19.63	0.316184
0	1	0	2	2	5	2	1	1	17.5	0.456814
0	0	0	2	1	2	2	3	5	24.19	0.717605
0	0	0	3	5	1	2	1	1	23.87	0.376564
0	1	0	3	4	2	2	2	2	25.01	0.505794
0	1	0	2	4	4	2	2	2	21	0.399354
0	1	0	3	5	2	2	2	2	25.35	0.476352
0	0	0	3	2	2	2	3	4	19.73	0.617496
0	1	0	2	2	4	3	1	1	21.05	0.496276
0	0	0	3	4	4	2	1	1	28.7	0.271202
0	0	0	3	1	5	2	1	1	21.55	0.409559
0	1	0	1	1	1	2	2	2	19.7	0.683471
0	1	1	2	4	1	2	3	5	23.08	0.614069
0	1	0	3	5	4	1	2	2	23.59	0.332952
0	0	0	1	4	3	1	3	3	17.04	0.413977
0	1	0	3	4	1	2	3	3	25.1	0.575285
0	0	0	3	3	3	3	2	2	20.61	0.47509
0	1	0	3	3	3	3	3	3	28.24	0.585766
0	1	0	3	5	2	2	2	2	26.8	0.406021
0	0	0	1	4	3	2	2	2	22.32	0.432406
0	0	0	3	4	2	3	2	2	19.35	0.487944
0	0	0	2	5	3	2	1	1	18.35	0.313401
0	1	0	3	5	3	2	1	1	26.22	0.335202
0	1	0	3	3	1	2	2	2	22.66	0.587252
0	0	0	3	5	2	2	1	1	24.49	0.369668
0	1	0	1	5	2	3	3	4	23.07	0.474679
0	1	0	2	3	2	2	2	2	27.2	0.560357
0	1	0	2	5	3	2	3	5	23.05	0.457882
0	0	0	2	4	2	3	2	2	20.62	0.502643
0	1	0	1	5	5	3	2	2	21.35	0.308487
0	0	0	3	2	2	2	1	1	24.37	0.499402
0	1	0	1	3	2	1	2	2	19.51	0.510777
0	0	0	2	5	1	3	1	1	21.4	0.465444
0	1	0	2	4	1	2	3	4	21.93	0.565795
0	0	0	1	4	5	2	3	3	24.27	0.349965
0	0	0	2	5	4	2	3	5	24.43	0.383629
0	1	0	1	5	2	3	2	2	25.55	0.464518
0	1	0	3	2	5	1	3	4	21.09	0.484128
0	0	0	3	2	2	3	2	2	25.1	0.561956
0	1	0	3	3	2	1	2	2	23.94	0.471936
0	0	0	3	1	5	1	3	3	23.61	0.503234
0	1	1	2	2	1	3	1	1	25.11	0.615987
0	0	0	3	3	2	2	3	5	20.07	0.580843
0	0	0	1	1	2	1	2	2	27.08	0.668595
0	0	0	1	5	1	3	2	2	21.11	0.523738
0	0	0	1	1	3	2	1	1	25.09	0.6338
0	0	0	1	5	4	2	2	2	17.85	0.296588
0	0	0	2	2	5	2	3	4	23.28	0.487115
0	1	1	3	4	4	2	3	4	20.35	0.42957
0	1	1	3	1	2	1	1	1	26.15	0.591336
0	0	0	3	1	5	2	2	2	16.12	0.486214
0	1	1	2	1	2	3	1	1	24.4	0.659677
0	0	1	2	2	4	2	3	3	21.38	0.506945
0	0	0	2	1	1	1	1	1	21.74	0.597043
0	1	0	2	2	2	3	1	1	21.09	0.595927
0	1	0	3	5	2	3	3	3	21.32	0.451055
0	0	0	2	3	3	3	1	1	20.83	0.447241
0	1	0	1	1	5	2	1	1	22.66	0.45594
0	0	0	1	4	5	2	1	1	22.93	0.308927
0	1	0	3	2	2	2	3	3	28.59	0.574287
0	0	0	1	5	4	3	1	1	23.07	0.302968
0	1	0	1	1	3	3	1	1	21.61	0.627432
0	1	0	1	5	5	3	2	2	22.08	0.33057
1	1	0	1	4	3	2	1	4	21.23	0.34427

## Sheet: Suffering
state	sex	age range(0: <75; 1: >=75)	education	economic	lifestyle	heridity	marriage	health	BIM	p
1	0	0	3	2	1	3	3	1	26.26	0.860403
1	0	0	3	1	4	1	3	1	17.12	0.782377
1	0	0	1	5	4	2	3	5	25.24	0.366441
1	0	0	1	5	2	3	3	5	29.13	0.461617
1	0	0	3	1	2	1	3	4	20.08	0.579781
1	0	0	3	1	4	3	3	4	22.6	0.649441
1	0	0	1	1	4	3	3	4	22.29	0.660497
1	0	1	1	5	3	2	3	4	22.36	0.361482
1	0	0	2	3	1	2	3	4	27.78	0.497136
1	0	0	1	5	2	1	3	4	25.19	0.35563
1	0	0	1	2	4	3	3	4	22.36	0.528362
1	0	0	1	3	1	2	3	4	22.82	0.492761
1	0	0	1	3	5	3	3	4	21.63	0.468673
1	0	0	2	5	3	3	3	4	20.11	0.411002
1	0	0	3	1	5	3	3	4	23.92	0.546034
1	0	0	2	5	5	1	3	4	21.63	0.296125
1	0	0	3	5	3	3	3	4	19.82	0.404768
1	0	0	3	1	2	2	3	4	21.67	0.542101
1	0	0	2	3	5	3	3	4	20.76	0.461456
1	0	0	3	1	4	2	3	4	24.43	0.517718
1	0	0	2	5	1	2	3	4	24.32	0.414959
1	0	0	1	1	4	2	3	4	27.4	0.542226
1	0	0	1	1	2	3	3	4	22.46	0.607727
1	0	0	3	5	1	1	3	4	20.02	0.348794
1	0	0	3	1	4	3	3	4	22.99	0.56372
1	0	0	3	1	4	3	3	4	22.34	0.5627
1	0	0	1	4	1	3	3	4	24.87	0.514812
1	0	0	2	3	2	3	3	4	20.08	0.517562
1	0	0	1	1	5	3	3	3	24.39	0.558347
1	0	0	3	3	5	3	3	3	21.59	0.456414
1	0	0	3	2	5	1	3	3	27.58	0.421692
1	0	0	1	1	2	2	3	3	26.01	0.570913
1	0	0	1	1	4	2	3	3	24.56	0.532509
1	0	0	1	2	3	1	3	3	24.66	0.461876
1	0	0	1	1	5	3	3	3	22.83	0.558918
1	0	0	1	2	2	3	3	3	20.03	0.561028
1	0	0	1	2	1	2	3	3	20.27	0.530754
1	0	0	3	1	3	3	3	3	20.38	0.573266
1	0	0	3	1	5	2	3	3	24.61	0.50426
1	0	0	2	4	4	3	3	3	17.97	0.432357
1	0	1	1	4	3	2	3	3	26.34	0.417653
1	0	1	3	2	4	2	3	3	24.68	0.468181
1	0	0	1	2	2	3	3	3	24.06	0.57683
1	0	0	1	1	4	2	3	3	22.24	0.528151
1	0	0	1	3	5	1	3	3	19.85	0.375611
1	0	0	3	1	1	2	3	3	20.37	0.563141
1	0	0	1	5	1	3	3	3	28.23	0.491184
1	0	0	3	5	1	2	3	3	24.91	0.419556
1	0	0	3	1	2	1	3	3	19.77	0.498542
1	0	0	2	4	4	2	3	3	21.41	0.403102
1	0	0	1	5	2	2	3	3	27	0.422368
1	0	1	2	4	2	1	2	2	24.46	0.387344
1	0	0	1	5	5	2	2	2	24.14	0.352044
1	0	0	1	1	3	1	2	2	25.66	0.506045
1	0	0	3	1	3	3	2	2	22.07	0.578817
1	0	0	3	2	2	2	2	2	24.83	0.517794
1	0	0	3	1	1	3	2	2	17.93	0.600232
1	0	0	1	1	1	2	2	2	26.85	0.595256
1	0	0	1	4	2	2	2	2	21.77	0.439125
1	0	0	3	5	3	3	2	2	22.11	0.417888
1	0	0	3	3	3	3	2	2	20.61	0.49385
1	0	0	1	1	1	3	2	2	19.96	0.620581
1	0	0	3	1	4	2	2	2	18.08	0.502976
1	0	0	1	1	3	2	2	2	24.04	0.553924
1	0	0	1	2	4	2	2	2	25.07	0.499198
1	0	0	3	3	2	3	2	2	23.61	0.523963
1	0	0	3	2	2	3	2	2	20.9	0.556587
1	0	0	3	5	4	2	2	2	21.9	0.357581
1	0	0	3	5	1	3	2	2	19.46	0.446911
1	0	0	3	1	2	3	2	2	25.91	0.61286
1	0	0	3	2	1	1	2	2	24.44	0.488654
1	0	0	3	4	2	3	2	2	18.32	0.466251
1	0	0	1	1	2	2	2	2	26.42	0.580271
1	0	0	3	1	1	2	2	2	19.64	0.56177
1	0	1	3	2	4	3	2	2	18.78	0.500363
1	0	0	3	5	1	3	2	2	22.43	0.458121
1	0	0	1	1	3	3	2	2	27.25	0.614288
1	0	0	3	5	2	3	2	2	25.29	0.450408
1	0	0	1	4	3	3	2	2	22.45	0.478416
1	0	0	3	4	2	2	2	2	24.07	0.439578
1	0	0	1	2	3	2	2	2	23.78	0.515869
1	0	0	2	1	4	3	2	2	21.83	0.574297
1	0	0	3	5	1	3	2	2	24.71	0.46703
1	0	0	3	5	2	2	2	2	25.68	0.405027
1	0	0	1	3	1	2	2	2	21.34	0.501707
1	0	0	1	1	4	3	2	2	25.67	0.594622
1	0	0	3	3	2	3	2	2	22.33	0.525494
1	0	0	3	5	4	2	2	2	25.48	0.375498
1	0	0	1	5	3	3	1	1	17.54	0.415569
1	0	0	1	2	3	2	1	1	23.51	0.511327
1	0	0	1	1	2	3	1	1	25.37	0.624696
1	0	0	2	3	1	1	1	1	23.92	0.455007
1	0	0	1	4	3	3	1	1	28.19	0.497903
1	0	0	1	4	2	1	1	1	17.53	0.384577
1	0	0	2	1	1	3	1	1	21.64	0.625189
1	0	0	3	3	3	3	1	1	27.15	0.523144
1	0	0	3	2	1	2	1	1	24.17	0.539999
1	0	0	3	1	1	1	1	1	23.11	0.528456
1	0	0	2	1	2	3	1	1	16.41	0.591487
1	0	0	1	4	5	3	1	1	22.72	0.446732
1	0	0	1	4	5	3	1	1	22.72	0.446732
1	0	0	3	2	1	3	1	1	28.07	0.602014
1	0	0	3	1	3	3	1	1	21.13	0.584804
1	0	0	1	5	2	3	1	1	24.97	0.465952
1	0	0	3	1	5	3	1	1	24.89	0.56305
1	0	0	1	2	1	3	1	1	19.71	0.587329
1	0	0	1	4	4	3	1	1	19.34	0.453846
1	0	0	3	1	1	3	1	1	25.69	0.634081
1	0	0	1	1	1	2	1	1	22.53	0.591202
1	0	0	2	5	3	2	1	1	27.06	0.403537
1	0	0	3	1	2	2	1	1	26.35	0.573896
1	0	0	1	1	3	2	1	1	23.14	0.560131
1	0	0	3	1	1	3	1	1	26.97	0.640302
1	0	0	2	5	2	3	1	1	24.46	0.461134
1	0	0	3	4	1	3	1	1	28.43	0.526381
1	0	0	3	4	5	2	1	1	22.39	0.388656
1	0	0	1	1	2	2	1	1	23.52	0.579749
1	0	0	1	1	3	3	1	1	23.96	0.611397
1	0	0	2	2	5	3	1	1	27.61	0.544183
1	0	0	3	5	2	2	1	1	27.26	0.41817
1	0	0	3	3	1	3	1	1	27.95	0.567627
1	0	1	1	1	1	3	3	5	26.96	0.612149
1	0	0	2	1	3	1	3	1	25.72	0.813066
1	0	0	1	3	4	2	3	1	24.38	0.782652
1	0	0	1	3	1	3	3	1	25.27	0.84545
1	0	0	3	3	1	3	3	1	21.77	0.833116
1	0	0	3	5	3	3	3	1	22.9	0.761407
1	0	0	3	2	3	2	3	1	21.87	0.808725
1	0	0	1	5	5	1	3	1	20.01	0.655356
1	0	0	3	3	1	2	3	1	21.49	0.805011
1	0	0	3	3	3	3	3	1	22.94	0.816527
1	0	0	1	1	4	2	3	1	20.52	0.828454
1	0	0	3	1	2	2	3	1	29.44	0.856138
1	0	0	1	5	1	3	3	1	25.43	0.801087
1	0	0	3	1	2	3	3	1	24.51	0.871759
1	0	0	2	4	1	3	3	5	21.18	0.485049
1	0	0	2	1	2	3	3	5	22.1	0.59232
1	0	0	1	1	4	3	3	5	27.17	0.581526
1	0	0	3	5	2	3	3	5	20.46	0.418233
1	0	0	3	5	3	3	3	5	31.24	0.438231
1	0	0	1	4	1	3	3	5	25.97	0.50921
1	0	0	3	4	2	3	3	5	24.34	0.472851
1	0	0	1	4	3	2	3	5	25.89	0.425528
1	0	0	3	3	4	3	3	5	24.87	0.480485
1	1	0	1	2	2	1	3	5	28.59	0.4938
1	1	0	1	1	1	3	3	5	24.41	0.633636
1	1	0	3	1	5	3	3	5	22.61	0.547245
1	1	0	3	3	4	3	3	5	24.73	0.490328
1	1	0	1	5	5	2	3	4	24.36	0.450302
1	1	0	3	4	1	3	3	4	19.96	0.582219
1	1	0	1	3	3	2	3	4	17.72	0.54544
1	1	0	3	3	3	3	3	4	23.92	0.60092
1	1	0	3	4	3	1	3	4	25.81	0.470102
1	1	0	3	4	5	1	3	4	17.06	0.407403
1	1	0	1	2	2	3	3	4	22.2	0.665288
1	1	0	1	4	2	3	3	4	25.34	0.599284
1	1	1	1	1	1	2	3	4	22.8	0.574842
1	1	0	3	1	3	1	3	4	24.69	0.490501
1	1	0	1	1	2	3	3	4	26.5	0.622735
1	1	0	2	4	1	3	3	4	26.41	0.51431
1	1	0	3	1	5	2	3	4	23.17	0.500318
1	1	0	3	5	3	3	3	4	23.52	0.422453
1	1	0	1	1	1	1	3	4	25.17	0.542755
1	1	0	3	1	3	2	3	4	22.23	0.533314
1	1	0	3	2	1	2	3	4	28.05	0.547236
1	1	0	1	5	3	2	3	4	24.47	0.392348
1	1	0	3	1	1	2	3	4	20.22	0.561269
1	1	0	1	5	1	3	3	4	21.05	0.463005
1	1	0	3	1	2	2	3	4	23.79	0.555986
1	1	0	1	1	1	2	3	4	20.14	0.5752
1	1	0	1	2	1	2	3	4	21.1	0.538062
1	1	0	3	1	2	1	3	4	20.15	0.496088
1	1	0	1	1	3	3	3	4	27.28	0.612025
1	1	0	3	2	5	2	3	4	22.75	0.461587
1	1	0	1	1	1	3	3	4	23.59	0.634249
1	1	0	2	2	4	3	3	4	17.02	0.515035
1	1	0	3	2	2	3	3	4	22.41	0.561542
1	1	0	1	1	2	1	3	4	24.72	0.526125
1	1	0	3	2	5	2	3	4	17	0.443319
1	1	0	1	5	1	3	3	4	20.22	0.46371
1	1	0	2	1	4	3	3	4	22.06	0.57494
1	1	0	1	3	2	3	3	4	22.7	0.538683
1	1	0	3	3	5	3	3	4	18.74	0.459442
1	1	0	3	3	1	2	3	4	23.29	0.496124
1	1	0	3	1	1	3	3	4	21.22	0.618662
1	1	0	1	2	4	2	3	4	22.86	0.497433
1	1	0	3	4	5	2	3	4	23.48	0.388784
1	1	0	2	5	3	3	3	4	21.38	0.429892
1	1	0	1	1	1	3	3	4	18.57	0.622662
1	1	0	3	1	5	2	3	4	22.54	0.50761
1	1	0	1	3	3	3	3	4	22.9	0.524248
1	1	0	3	5	1	1	3	4	22.69	0.368851
1	1	1	3	4	1	2	3	3	25.1	0.448502
1	1	1	1	1	1	2	3	3	24.32	0.582121
1	1	1	2	1	1	3	3	3	23.47	0.622068
1	1	0	3	1	2	2	3	3	24.2	0.55845
1	1	0	3	1	1	3	3	3	20.41	0.610373
1	1	0	2	3	2	2	3	3	23.17	0.481208
1	1	0	3	3	3	2	3	3	22.5	0.454856
1	1	0	3	4	4	3	3	3	18.33	0.431387
1	1	0	3	1	1	2	3	3	27.2	0.587926
1	1	0	1	2	2	2	3	3	23.23	0.530107
1	1	0	1	5	4	2	3	3	20.87	0.368612
1	1	0	1	1	4	2	3	3	24.56	0.541607
1	1	0	1	5	2	3	3	3	23.36	0.458019
1	1	0	1	1	2	1	3	3	22.54	0.522154
1	1	0	3	5	4	3	3	3	21.63	0.405968
1	1	0	1	3	5	2	3	3	20.35	0.429625
1	1	0	3	1	1	2	3	3	25.06	0.58313
1	1	0	1	1	5	1	3	3	20.25	0.461822
1	1	0	3	3	1	2	3	3	14	0.465581
1	1	0	1	2	1	3	3	3	21.67	0.593675
1	1	0	1	2	3	2	3	3	21.52	0.510313
1	1	0	1	1	4	2	3	3	25.54	0.547266
1	1	0	2	3	1	2	3	3	22	0.500645
1	1	1	3	4	2	2	3	3	24.41	0.428914
1	1	1	1	1	3	2	3	3	28.28	0.561004
1	1	0	3	1	1	1	3	3	22.61	0.528982
1	1	0	1	1	3	3	3	3	20.28	0.597009
1	1	0	1	3	5	2	3	3	24.33	0.44648
1	1	0	3	1	1	3	3	3	25.43	0.634236
1	1	0	1	4	4	3	3	3	26.58	0.47948
1	1	0	3	1	4	2	3	3	25.88	0.538741
1	1	0	1	1	4	2	3	3	20.96	0.535264
1	1	0	1	4	3	1	3	3	17.04	0.371941
1	1	1	3	4	1	1	2	2	24.64	0.39578
1	1	1	1	4	1	3	2	2	27.1	0.521951
1	1	1	1	1	1	2	2	2	20.7	0.573443
1	1	1	1	2	1	1	2	2	30.25	0.520279
1	1	0	3	5	3	3	2	2	16.18	0.401461
1	1	0	1	1	5	1	2	2	20.06	0.457577
1	1	0	1	5	4	3	2	2	25.76	0.429073
1	1	0	1	4	1	3	2	2	18.66	0.499072
1	1	0	1	3	3	3	2	2	24.42	0.524546
1	1	0	1	5	4	3	2	2	27.56	0.437423
1	1	0	1	5	3	3	2	2	24.03	0.442837
1	1	0	3	4	1	2	2	2	23.9	0.456058
1	1	0	1	1	3	2	2	2	23.71	0.556021
1	1	0	2	1	2	1	2	2	23.83	0.518653
1	1	0	3	1	3	3	2	2	22.99	0.589609
1	1	0	1	1	3	3	2	2	23.14	0.604027
1	1	0	1	2	2	1	2	2	24.8	0.490063
1	1	0	3	1	2	3	2	2	25.05	0.614277
1	1	0	3	2	4	3	2	2	22.81	0.533831
1	1	0	1	3	4	3	2	2	25.75	0.516282
1	1	0	1	2	3	3	2	2	26.67	0.577254
1	1	0	1	1	2	2	2	2	22.61	0.573054
1	1	0	1	1	5	1	2	2	25.25	0.481092
1	1	0	2	5	5	2	2	2	28.31	0.37296
1	1	0	1	4	2	2	2	2	23.75	0.454849
1	1	0	1	1	3	2	2	2	26.73	0.570802
1	1	0	3	1	1	2	2	2	25.65	0.58844
1	1	0	1	3	5	3	2	2	23.28	0.491506
1	1	0	2	2	1	3	2	2	18.57	0.579179
1	1	0	2	1	2	3	2	2	20.7	0.608732
1	1	0	1	1	1	3	2	2	22.73	0.637935
1	1	0	1	3	1	2	2	2	28.59	0.530831
1	1	0	3	1	1	2	2	2	15.49	0.554499
1	1	0	3	4	5	1	2	2	21.66	0.340885
1	1	0	3	1	3	2	2	2	27.68	0.562091
1	1	0	1	5	2	3	2	2	20.9	0.455463
1	1	0	3	1	4	2	2	2	29.86	0.552124
1	1	0	3	3	1	2	2	2	27.22	0.514083
1	1	0	3	3	1	2	2	2	23.12	0.500099
1	1	0	3	1	3	2	2	2	24.54	0.551517
1	1	0	3	1	1	3	2	2	22.26	0.625172
1	1	0	1	5	1	3	2	2	31.75	0.509896
1	1	0	3	1	2	2	2	2	23.96	0.566855
1	1	0	3	1	2	3	2	2	30.17	0.635082
1	1	0	3	1	1	2	2	2	22.91	0.581654
1	1	0	1	1	1	3	2	2	23.33	0.641997
1	1	0	3	5	5	2	2	2	22.38	0.351403
1	1	0	2	1	2	3	2	2	24.4	0.62291
1	1	0	1	5	5	2	2	2	26.2	0.375758
1	1	0	3	1	1	3	2	2	24.52	0.633468
1	1	0	3	1	4	3	2	2	23.97	0.581561
1	1	0	3	2	1	3	2	2	23.36	0.590887
1	1	0	3	3	1	2	2	2	23.46	0.502439
1	1	0	3	5	1	1	2	2	22.37	0.370979
1	1	0	3	2	4	2	2	2	25.35	0.497193
1	1	1	2	1	1	2	2	2	23.35	0.575786
1	1	1	3	5	2	2	2	2	21.52	0.384419
1	1	1	3	1	1	3	2	2	20.97	0.609866
1	1	1	1	3	1	3	2	2	20.21	0.540465
1	1	0	1	1	1	3	2	2	23.44	0.643425
1	1	0	2	3	3	3	2	2	26.59	0.53471
1	1	0	3	1	2	1	2	2	18.94	0.503595
1	1	0	3	2	1	3	2	2	25.59	0.599357
1	1	0	3	1	2	3	2	2	26.1	0.623226
1	1	0	3	1	4	3	2	2	22.24	0.578109
1	1	0	1	1	1	3	2	2	25.45	0.650767
1	1	0	3	3	4	1	2	2	18.71	0.38897
1	1	0	1	4	3	2	2	2	21.81	0.436812
1	1	0	3	5	5	3	2	2	21.52	0.396615
1	1	0	3	3	5	2	2	2	24.34	0.437978
1	1	0	1	1	2	3	2	2	22.47	0.626287
1	1	0	2	3	1	2	2	2	21.82	0.507029
1	1	0	1	5	1	1	2	2	23.82	0.391524
1	1	0	3	4	5	2	2	2	24.29	0.399154
1	1	0	3	5	3	3	2	2	20.08	0.426969
1	1	0	3	5	1	2	2	2	30.87	0.449603
1	1	0	3	1	2	1	2	2	24.01	0.524414
1	1	0	1	1	4	3	2	2	22.54	0.594285
1	1	0	1	1	4	2	2	2	28.14	0.565262
1	1	0	3	1	2	1	2	2	24.01	0.524414
1	1	0	2	1	3	2	2	2	18.34	0.542987
1	1	0	1	1	1	3	2	2	22.84	0.644795
1	1	0	1	2	4	3	2	2	25.82	0.565327
1	1	0	1	1	3	3	2	2	20.27	0.604822
1	1	0	3	2	2	3	2	2	24.06	0.581917
1	1	0	3	1	2	2	2	2	23.62	0.572661
1	1	0	3	3	3	3	2	2	24.2	0.525846
1	1	0	3	1	2	2	2	2	25.31	0.579446
1	1	0	1	3	4	2	2	2	22.31	0.466329
1	1	1	1	2	3	3	1	1	19.74	0.548101
1	1	1	1	5	1	3	1	1	21.79	0.468793
1	1	1	1	5	2	2	1	1	22.66	0.407545
1	1	1	1	1	3	3	1	1	22.41	0.60043
1	1	0	3	5	1	3	1	1	23.6	0.465235
1	1	0	1	1	4	2	1	1	24.83	0.54704
1	1	0	1	5	4	2	1	1	22	0.377584
1	1	0	3	3	5	3	1	1	20	0.468165
1	1	0	3	2	2	2	1	1	26.09	0.533477
1	1	0	3	2	2	1	1	1	23.35	0.47648
1	1	0	3	2	1	3	1	1	19.43	0.577781
1	1	0	2	1	4	3	1	1	19.86	0.574281
1	1	0	1	3	4	3	1	1	25.28	0.519312
1	1	0	1	4	1	1	1	1	29.41	0.447508
1	1	0	1	4	5	3	1	1	21.93	0.449614
1	1	0	1	3	1	3	1	1	23.46	0.565345
1	1	0	3	3	4	2	1	1	20.68	0.441709
1	1	0	1	1	3	2	1	1	25.54	0.570212
1	1	0	2	2	4	2	1	1	26.15	0.508844
1	1	0	1	1	2	3	1	1	17.73	0.609826
1	1	0	1	2	1	3	1	1	23.03	0.604774
1	1	0	2	2	5	2	1	1	24.43	0.485444
1	1	0	1	1	4	3	1	1	27.19	0.60716
1	1	0	2	1	2	2	1	1	22.32	0.571276
1	1	0	1	2	1	2	1	1	23.43	0.558548
1	1	0	1	5	4	3	1	1	22.41	0.429357
1	1	0	1	4	4	2	1	1	22.2	0.420855
1	1	0	1	3	1	2	1	1	19.88	0.505791
1	1	0	1	1	1	2	1	1	17.91	0.580201
1	1	0	1	1	3	3	1	1	20.11	0.600828
1	1	0	3	5	2	2	1	1	27.23	0.418935
1	1	0	3	3	2	1	1	1	26.76	0.449713
1	1	0	3	5	5	2	1	1	27.35	0.369131
1	1	0	3	5	1	3	1	1	16.93	0.450844
1	1	0	1	1	1	2	1	1	22.3	0.595857
1	1	0	1	2	1	2	1	1	26.07	0.56857
1	1	0	3	3	3	3	1	1	19.23	0.505288
1	1	0	3	2	2	1	1	1	17.98	0.461758
1	1	0	3	5	1	2	1	1	21.43	0.417892
1	1	0	3	5	5	2	1	1	23.38	0.35769
1	1	0	1	1	2	1	1	1	22.15	0.530077
1	1	0	3	1	4	2	1	1	24.04	0.537028
1	1	0	3	3	2	2	1	1	18.67	0.472047
1	1	0	1	5	2	3	1	1	27.59	0.482813
1	1	0	1	5	3	1	1	1	21.22	0.35046
1	1	0	1	3	4	1	1	1	21.7	0.412584
1	1	0	1	5	3	3	1	1	22.35	0.447586
1	1	0	1	2	4	3	1	1	24.37	0.560377
1	1	0	3	1	1	2	1	1	25.99	0.596319
1	1	0	3	2	2	2	1	1	24.04	0.532389
1	1	0	1	1	2	2	1	1	18.38	0.566924
1	1	0	1	2	4	3	1	1	24.37	0.560377
1	1	0	1	5	2	1	1	1	21.74	0.369339
1	1	0	2	3	4	2	1	1	27.12	0.473624
1	1	0	3	2	2	3	1	1	17.12	0.557466
1	1	0	1	4	2	1	1	1	24.44	0.417134
1	1	0	3	1	2	3	1	1	26.22	0.626851
1	1	0	1	5	3	3	1	1	23.91	0.454026
1	1	0	3	4	4	1	1	1	21.39	0.361325
1	1	0	3	5	2	1	1	1	23.16	0.361506
1	1	0	1	1	3	3	1	1	26.85	0.624886
1	1	0	1	2	3	3	1	1	27.68	0.588558
1	1	0	1	5	2	1	1	1	21.54	0.369803
1	1	1	1	5	2	2	1	1	24.23	0.407019
1	1	1	1	3	3	2	1	1	21.6	0.461322
1	1	1	1	2	1	3	1	1	24.2	0.597282
1	1	0	1	2	3	2	1	1	23.7	0.528177
1	1	0	1	3	4	3	1	1	26.1	0.526815
1	1	0	2	4	3	3	1	1	26.11	0.496852
1	1	0	3	2	3	2	1	1	22.47	0.51072
1	1	0	2	1	2	1	1	1	20.76	0.521075
1	1	0	1	2	5	2	1	1	23.2	0.49143
1	1	0	3	2	2	2	1	1	23.31	0.532259
1	1	0	1	2	5	2	1	1	19.38	0.479588
1	1	0	2	3	5	3	1	1	25.61	0.502168
1	1	0	1	5	4	2	1	1	27.29	0.402616
1	1	0	3	2	2	1	1	1	21.68	0.477861
1	1	0	1	1	3	3	1	1	21.5	0.609871
1	1	0	3	1	3	3	1	1	16.58	0.5809
1	1	0	3	4	3	3	1	1	21.93	0.477142
1	1	0	1	1	4	3	1	1	20.16	0.588638
1	1	0	1	1	1	2	1	1	23	0.601554
1	1	0	2	2	2	2	1	1	21.51	0.533936
1	1	0	1	4	4	3	1	1	21.23	0.471702
1	1	0	3	2	5	1	1	1	21.92	0.427747
1	1	0	3	5	1	3	1	1	18.04	0.459283
1	1	0	1	1	1	2	1	1	23.38	0.603927
1	1	0	3	1	5	1	1	1	26.21	0.483974
1	1	0	3	1	1	3	1	1	19.4	0.625904
1	1	0	2	1	2	2	1	1	23.75	0.582951
1	1	0	3	1	4	2	1	1	26.32	0.550602
1	1	0	3	5	5	3	1	1	17.08	0.388841
1	1	0	1	2	2	1	1	1	23.9	0.501071
1	1	0	1	2	3	3	1	1	23.59	0.580736
1	1	0	1	3	2	2	1	1	21.26	0.501225
1	1	0	3	5	1	3	1	1	20.05	0.468453
1	1	0	3	5	1	3	1	1	16.93	0.469401
1	1	0	1	3	4	2	3	5	24.38	0.551255
1	0	1	3	1	3	3	3	3	20.38	0.623212
1	0	0	2	4	2	1	2	2	24.46	0.416513
1	0	0	1	1	1	2	1	1	22.53	0.606104
1	1	0	1	5	4	3	2	2	27.56	0.331746
1	0	0	3	1	1	2	3	3	20.37	0.657651
1	1	0	1	1	4	2	1	1	24.83	0.603283
1	1	1	3	2	2	2	1	1	23.31	0.554982
1	0	0	3	4	5	1	2	2	21.66	0.347328
1	1	0	2	1	1	3	3	3	23.47	0.754231
1	1	0	3	4	1	3	3	5	19.96	0.623444
1	1	1	3	4	1	1	2	2	24.64	0.452929
1	1	0	1	2	5	2	1	1	19.38	0.419227
1	0	0	1	1	1	2	3	4	22.8	0.716602
1	1	0	1	1	1	2	1	1	22.3	0.686057
1	0	0	2	3	1	2	3	4	27.78	0.620677
1	1	0	1	1	1	2	3	3	24.32	0.704392
1	1	0	3	1	3	2	2	2	27.68	0.62785
1	0	0	3	2	2	3	2	2	20.9	0.573186
1	1	0	2	2	4	2	1	1	26.15	0.506213
1	0	0	1	5	1	3	3	3	28.23	0.42264
1	1	0	3	3	1	2	3	5	21.49	0.697679
1	0	0	3	5	1	2	3	3	24.91	0.444396
1	1	0	3	3	3	3	2	2	24.2	0.519812
1	1	0	1	1	3	2	2	2	26.73	0.638298
1	1	0	1	5	4	2	3	3	20.87	0.363259
1	0	0	2	2	5	3	1	1	27.61	0.411866
1	1	0	1	5	1	3	1	1	21.79	0.431981
1	1	1	1	3	4	3	1	1	25.28	0.474013
1	0	0	3	1	5	1	1	1	26.21	0.447921
1	1	0	1	4	1	3	2	2	18.66	0.522665
1	0	0	1	3	5	3	3	4	21.63	0.455299
1	1	1	1	2	3	3	1	1	23.59	0.547481
1	0	0	3	2	2	2	2	2	24.83	0.587022
1	1	0	1	4	1	3	2	2	27.1	0.523536
1	0	0	1	4	4	3	1	1	19.34	0.328843
1	1	0	3	1	1	2	3	3	27.2	0.750801
1	1	0	2	3	2	2	3	3	23.17	0.612321
1	1	0	1	1	2	3	1	1	17.73	0.642681
1	1	0	1	3	1	3	3	5	25.27	0.685397
1	1	0	3	5	3	3	2	2	16.18	0.397893
1	1	0	3	5	3	3	3	5	22.9	0.52431
1	0	1	1	5	3	2	3	4	22.36	0.365248
1	1	0	3	2	2	1	1	1	23.35	0.592375
1	1	0	1	2	1	3	1	1	23.03	0.65134
1	1	0	1	2	4	2	1	1	24.66	0.446319
1	1	0	1	5	3	2	1	1	21.06	0.353673
1	1	0	2	1	2	1	2	2	19.38	0.683287
1	1	0	1	1	2	3	1	1	26.25	0.67013
1	1	0	3	5	3	3	2	2	23	0.408998
1	0	0	1	1	5	3	2	2	25.13	0.512235
1	1	0	1	4	3	1	3	4	22.56	0.489512
1	0	0	3	1	1	3	3	5	23.04	0.794663
1	1	1	3	2	3	2	3	3	23.06	0.581282
1	1	0	3	2	2	2	3	3	27.33	0.619011
1	0	0	2	3	5	3	3	4	20.76	0.434331
1	1	0	3	1	3	3	3	3	23.66	0.670773
1	1	0	1	1	1	1	1	1	26.34	0.691254
1	0	0	1	4	2	2	1	1	24.54	0.394957
1	1	1	3	3	3	3	3	5	22.94	0.628212
1	1	0	1	1	1	3	3	5	26.96	0.793903
1	0	0	3	1	1	3	2	2	17.93	0.698687
1	1	0	1	1	2	3	2	2	22.47	0.654444
1	1	0	3	2	1	3	1	1	19.43	0.669683
1	0	0	3	5	2	2	1	1	27.26	0.303779
1	1	0	3	1	1	2	1	1	25.99	0.669804
1	0	0	1	1	2	2	1	1	23.52	0.545122
1	0	0	3	1	4	2	3	4	24.43	0.578038
1	1	0	1	5	2	3	2	2	20.9	0.454792
1	0	0	1	5	3	3	2	2	24.03	0.461077
1	1	1	1	1	4	3	2	2	22.54	0.557386
1	1	0	3	1	5	2	3	4	22.54	0.615614
1	1	0	1	1	1	3	3	5	24.41	0.778995
1	1	0	2	2	5	2	1	1	24.43	0.458547
1	1	1	3	2	2	2	1	1	24.04	0.574613
1	0	0	1	1	1	2	2	2	20.7	0.685982
1	1	0	2	2	2	2	1	1	21.51	0.541249
1	0	0	1	1	3	1	2	2	25.66	0.597949
1	1	0	3	3	1	2	3	3	14	0.624008
1	1	0	2	3	1	2	3	3	22	0.611649
1	0	0	2	5	1	2	3	4	24.32	0.463916
1	0	0	2	3	2	3	3	4	20.08	0.563607
1	1	0	1	4	1	1	1	1	29.41	0.505222
1	1	0	1	5	2	1	1	1	21.54	0.366647
1	0	1	3	1	4	3	3	4	22.34	0.566506
1	1	0	3	2	5	2	3	4	22.75	0.533945
1	0	0	3	3	2	3	2	2	22.33	0.500632
1	1	0	3	1	2	2	3	3	24.2	0.733541
1	1	0	1	1	4	3	1	1	27.19	0.583027
1	1	0	1	5	2	2	1	1	22.66	0.361842
1	1	0	3	1	2	3	2	2	30.17	0.675006
1	1	0	3	2	3	2	3	5	21.87	0.639229
1	0	0	1	4	3	2	3	3	26.34	0.412927
1	1	0	3	1	1	2	2	2	25.65	0.715087
1	1	0	1	4	5	3	1	1	21.93	0.371414
1	0	1	3	3	1	3	1	1	27.95	0.477537
1	1	0	3	1	1	2	2	2	22.91	0.701387
1	1	0	1	5	2	2	1	1	24.23	0.384146
1	1	0	1	1	1	3	3	4	23.59	0.768812
1	0	1	3	1	5	3	3	4	23.92	0.564534
1	1	0	3	5	3	3	3	5	31.24	0.49079
1	0	0	2	5	5	1	3	4	21.63	0.29232
1	1	0	1	1	2	1	3	3	22.54	0.679255
1	1	0	1	2	1	1	2	2	30.25	0.635607
1	0	0	3	5	4	2	2	2	21.9	0.298046
1	0	0	1	4	2	1	1	1	17.53	0.392874
1	1	0	1	3	3	2	1	1	21.6	0.455226
1	0	0	1	2	4	3	3	4	22.36	0.562225
1	1	1	1	2	1	2	1	1	26.07	0.631321
1	0	0	2	1	1	3	1	1	21.64	0.652418
1	1	0	3	4	1	2	2	2	23.9	0.585944
1	0	0	1	2	3	1	3	3	24.66	0.536852
1	1	0	3	4	2	2	3	3	24.41	0.505708
1	1	0	1	1	1	3	2	2	23.33	0.719215
1	0	0	3	1	1	3	1	1	19.4	0.660173
1	0	0	3	5	3	3	3	4	19.82	0.408019
1	0	0	1	1	3	2	1	1	23.14	0.508921
1	1	0	1	1	3	3	2	2	23.14	0.67025
1	1	0	1	2	2	3	3	5	22.2	0.66923
1	1	0	1	1	4	2	2	2	28.14	0.544003
1	0	0	2	3	1	1	1	1	23.92	0.504181
1	1	0	2	1	2	2	1	1	23.75	0.594097
1	1	0	1	4	4	3	1	1	21.23	0.354711
1	0	0	3	5	1	3	2	2	19.46	0.433833
1	1	0	2	1	1	2	2	2	23.35	0.694685
1	1	0	3	5	2	2	2	2	21.52	0.418328
1	0	0	1	2	2	2	3	3	23.23	0.65905
1	1	0	3	1	1	3	3	3	20.41	0.779181
1	1	0	1	4	1	3	3	5	25.97	0.636549
1	1	0	1	2	1	3	1	1	24.2	0.627204
1	0	0	3	2	4	3	2	2	18.78	0.47898
1	1	0	1	1	2	2	1	1	18.38	0.633593
1	1	0	1	3	3	2	3	5	17.72	0.576869
1	1	0	1	1	3	3	3	3	20.28	0.65017
1	1	0	3	4	2	3	3	5	24.34	0.60278
1	0	0	1	2	3	2	1	1	23.51	0.523068
1	0	0	1	4	3	3	2	2	22.45	0.390324
1	1	0	3	1	4	3	2	2	22.24	0.573391
1	1	0	3	2	4	3	2	2	22.81	0.564747
1	1	0	1	2	4	2	1	1	24.66	0.507617
1	1	0	1	5	3	2	1	1	21.06	0.608746
1	1	0	2	1	2	1	2	2	19.38	0.293571
1	1	0	3	1	1	3	3	5	23.04	0.308927
1	1	0	1	4	3	2	1	4	21.23	0.34427

## Sheet: Not Suffering
state	sex	age range(0: <75; 1: >=75)	education	economic	lifestyle	heridity	marriage	health	BIM	p
0	0	0	2	1	2	2	3	5	24.19	0.553777
0	0	1	1	4	1	1	3	5	18.05	0.375283
0	0	0	3	2	2	3	3	5	21.98	0.541784
0	0	0	1	1	4	2	3	5	26.18	0.527598
0	0	0	3	2	2	3	3	5	28.72	0.565675
0	0	0	2	4	1	1	3	5	25.99	0.404837
0	0	0	1	3	2	2	3	5	23.91	0.475505
0	0	0	1	1	5	3	3	5	19.93	0.541111
0	0	0	3	1	4	2	3	5	27.16	0.521208
0	0	0	1	1	1	1	3	5	24.36	0.528639
0	0	0	3	4	4	1	3	5	27.6	0.356417
0	0	0	3	3	2	2	3	5	20.07	0.451607
0	0	0	2	1	1	3	3	1	20.48	0.878384
0	0	0	1	1	3	3	3	1	20.4	0.867217
0	0	0	2	5	4	2	3	1	24.43	0.728025
0	0	0	1	2	3	3	3	1	25.39	0.800875
0	0	1	3	2	2	2	3	1	19.73	0.748142
0	0	0	3	1	5	2	3	1	24.08	0.75227
0	0	0	3	5	1	3	3	4	24.96	0.450461
0	0	0	1	1	5	2	3	4	20.09	0.492771
0	0	0	1	1	2	3	3	4	22.65	0.604965
0	0	0	1	3	3	3	3	4	20.02	0.499391
0	0	0	2	5	2	2	3	4	24.3	0.395713
0	0	0	1	4	1	2	3	4	27.21	0.469222
0	0	0	3	4	4	2	3	4	27.22	0.405644
0	0	0	3	4	2	3	3	4	27.74	0.490243
0	0	0	1	3	3	2	3	4	21.22	0.455885
0	0	0	3	4	3	2	3	4	19.17	0.397237
0	0	0	3	1	2	3	3	4	20.6	0.588853
0	0	0	3	1	1	2	3	4	21.65	0.561713
0	0	0	1	2	4	1	3	4	23.46	0.440537
0	0	0	2	2	5	2	3	4	23.28	0.467941
0	0	0	1	3	4	2	3	4	18.03	0.433645
0	0	1	3	2	5	3	3	3	22.89	0.495752
0	0	0	3	3	4	1	3	3	25.74	0.387446
0	0	0	3	1	4	3	3	3	21.52	0.551703
0	0	0	1	1	3	2	3	3	17.67	0.520671
0	0	0	2	4	1	2	3	3	17.62	0.430196
0	0	0	1	4	2	1	3	3	23.48	0.392811
0	0	0	2	3	5	1	3	3	27.19	0.388525
0	0	0	3	1	5	1	3	3	23.61	0.450931
0	0	0	2	2	4	2	3	3	21.38	0.475347
0	0	0	1	5	3	2	3	3	20.53	0.377582
0	0	0	1	3	1	2	3	3	20.16	0.490684
0	0	0	1	3	5	3	3	3	25.53	0.487758
0	0	0	3	2	2	2	3	3	28.59	0.530675
0	0	0	1	2	1	3	3	3	21.1	0.584075
0	0	0	3	2	2	2	3	3	28.59	0.530675
0	0	0	1	3	2	2	3	3	26.79	0.498127
0	0	0	2	2	5	3	3	3	26.77	0.528585
0	0	0	1	4	3	2	3	3	21.06	0.4208
0	0	0	1	4	4	3	3	3	27.6	0.475
0	0	0	1	4	5	2	3	3	24.27	0.402011
0	0	0	3	1	5	2	2	2	16.12	0.481122
0	0	1	3	4	2	3	2	2	19.35	0.45801
0	0	0	1	5	1	2	2	2	20.04	0.407093
0	0	0	1	1	1	3	2	2	21.83	0.623251
0	0	0	3	4	4	3	2	2	19.98	0.431326
0	0	0	1	1	1	2	2	2	23.26	0.581103
0	0	0	1	4	3	2	2	2	22.32	0.421458
0	0	0	1	1	1	2	2	2	27.6	0.596583
0	0	0	2	5	5	2	2	2	25.82	0.356609
0	0	0	3	2	3	2	2	2	19.16	0.480931
0	0	0	1	3	1	2	2	2	22.89	0.501094
0	0	0	3	3	2	2	2	2	20.33	0.46161
0	0	0	2	3	4	3	2	2	26.72	0.503804
0	0	0	1	1	1	2	2	2	21.71	0.578249
0	0	0	2	3	1	2	2	2	24.47	0.50102
0	0	0	2	4	2	3	2	2	25.83	0.496105
0	0	0	2	1	3	3	2	2	25.52	0.598933
0	0	0	1	4	2	3	2	2	22.05	0.489855
0	0	0	1	3	3	2	2	2	22.23	0.465007
0	0	0	3	2	5	1	2	2	25.44	0.421396
0	0	0	3	4	2	3	2	2	20.72	0.473233
0	0	0	3	2	2	2	2	2	21.62	0.50921
0	0	0	1	5	2	3	2	2	23.05	0.453664
0	0	0	3	5	2	1	2	2	21.52	0.34381
0	0	0	3	5	1	2	2	2	25.99	0.420766
0	0	0	3	2	3	1	2	2	24.54	0.454051
0	0	0	1	3	5	3	2	2	20.9	0.477791
0	0	0	1	1	4	1	2	2	24.04	0.490064
0	0	0	3	3	1	1	2	2	29.35	0.465723
0	0	0	2	1	2	2	2	2	22.19	0.560773
0	0	0	3	2	2	3	2	2	27.43	0.579606
0	0	0	3	1	2	2	2	2	18.53	0.541846
0	0	0	2	1	3	2	2	2	21.63	0.542704
0	0	0	3	5	4	3	2	2	23	0.409546
0	0	0	3	5	5	2	2	2	22.19	0.344653
0	0	0	2	2	1	2	2	2	27.25	0.555906
0	0	0	1	1	1	3	2	2	25.76	0.643376
0	0	0	2	5	1	1	2	2	26.58	0.384346
0	0	0	3	2	5	2	2	2	20.19	0.455383
0	0	0	1	5	1	3	2	2	21.35	0.470024
0	0	0	3	1	4	2	2	2	22.26	0.521943
0	0	0	1	5	1	3	2	2	21.92	0.471962
0	0	0	1	1	5	2	2	2	24.39	0.524957
0	0	0	1	2	4	1	2	2	23.51	0.44987
0	0	0	1	5	3	2	2	2	18.41	0.378471
0	0	0	1	5	1	3	2	2	21.06	0.470214
0	0	0	3	2	1	3	2	2	24.83	0.591455
0	0	0	3	5	1	3	2	2	21.99	0.46132
0	0	0	1	2	3	3	2	2	23.5	0.566951
0	0	0	3	2	2	3	2	2	25.1	0.576457
0	0	0	1	5	4	2	2	2	17.85	0.362533
0	0	0	3	2	4	2	2	2	24.27	0.491442
0	0	0	1	2	3	3	2	2	22.06	0.563282
0	0	1	1	4	2	2	1	1	24.54	0.436728
0	0	0	3	1	5	2	1	1	21.55	0.504276
0	0	0	2	5	3	2	1	1	18.35	0.374179
0	0	1	1	1	2	2	1	1	22.29	0.559434
0	0	1	1	5	2	1	1	1	22.67	0.352934
0	0	1	1	4	5	2	1	1	22.52	0.388247
0	0	1	1	1	1	3	1	1	18.39	0.612087
0	0	1	2	2	4	2	1	1	24.95	0.487343
0	0	1	3	1	4	2	1	1	26.96	0.528437
0	0	0	2	1	3	3	1	1	20.64	0.582755
0	0	0	1	5	5	2	1	1	25.48	0.363763
0	0	0	2	2	1	2	1	1	24.89	0.545519
0	0	0	1	3	3	2	1	1	22.75	0.469041
0	0	0	1	4	4	3	1	1	24.65	0.465981
0	0	0	3	1	2	2	1	1	25.81	0.567464
0	0	0	3	3	4	2	1	1	20.9	0.434602
0	0	0	3	1	3	3	1	1	24.36	0.593189
0	0	0	1	5	4	3	1	1	23.07	0.422611
0	0	0	3	4	1	1	1	1	25.28	0.412864
0	0	0	2	3	3	3	1	1	20.83	0.508242
0	0	0	1	4	5	2	1	1	28.01	0.415324
0	0	0	1	1	3	3	1	1	17.86	0.585729
0	0	0	1	1	5	2	1	1	21.43	0.514791
0	1	0	2	4	1	2	1	1	24.33	0.474617
0	1	0	3	1	1	1	1	1	23.76	0.539769
0	1	0	2	3	4	2	1	1	22.67	0.457341
0	1	0	1	4	4	2	1	1	23.93	0.427775
0	1	0	3	2	2	2	1	1	24.46	0.53264
0	1	0	2	3	3	3	1	1	20.83	0.517385
0	1	0	2	5	1	3	1	1	22.29	0.475635
0	1	0	1	1	1	2	1	1	25.86	0.608624
0	1	0	1	2	5	1	1	1	18.57	0.426102
0	1	0	3	2	4	1	1	1	26.93	0.458422
0	1	0	2	2	3	2	1	1	22.05	0.515928
0	1	0	3	5	2	2	1	1	25.67	0.417201
0	1	0	1	5	5	3	1	1	23.77	0.420213
0	1	0	2	2	2	2	1	1	19.57	0.524988
0	1	0	3	4	3	2	1	1	26.95	0.444408
0	1	0	1	3	4	3	1	5	17.55	0.175658
0	1	0	1	2	2	1	1	5	24.08	0.175932
0	1	0	3	5	1	2	1	5	22.75	0.136968
0	1	0	3	5	1	2	1	5	23.87	0.138784
0	1	0	3	5	2	3	1	5	20.38	0.148946
0	1	0	1	1	5	3	1	5	23.85	0.2318
0	1	0	2	2	4	2	1	1	17.64	0.484537
0	1	0	1	2	5	2	1	1	22.92	0.491655
0	0	0	3	2	3	2	1	1	19.64	0.493098
0	0	0	2	5	2	2	1	1	32.09	0.437341
0	0	0	3	2	2	2	1	1	24.37	0.526746
0	0	0	1	1	3	2	1	1	20.02	0.548446
0	0	0	1	3	1	3	1	5	23.2	0.216588
0	0	0	1	3	1	3	1	5	20.17	0.212011
0	0	0	2	1	1	1	1	5	21.74	0.200712
0	0	0	3	4	4	2	1	5	28.7	0.139521
0	1	1	3	1	4	2	3	5	19.19	0.491377
0	1	0	2	4	2	1	3	5	21.57	0.374663
0	1	0	2	4	1	2	3	5	23.08	0.443757
0	1	0	2	3	5	3	3	5	19.54	0.457113
0	1	0	2	5	4	2	3	5	21.02	0.353308
0	1	0	3	3	2	2	3	5	24.95	0.473737
0	1	0	1	2	2	2	3	5	18.39	0.505536
0	1	0	2	1	5	3	3	5	17.35	0.534849
0	1	0	3	2	4	2	3	5	29.71	0.500516
0	1	0	1	1	1	3	3	5	20.69	0.622883
0	1	0	2	5	3	2	3	1	23.05	0.744181
0	1	1	1	3	4	1	3	1	27.67	0.686237
0	1	1	1	5	5	2	3	1	20.28	0.617714
0	1	1	3	3	2	3	3	1	20.96	0.763874
0	1	0	3	4	4	2	3	1	20.35	0.661704
0	1	0	2	4	2	3	3	1	23.26	0.745179
0	1	0	2	3	3	3	3	1	21.22	0.76004
0	1	0	2	5	2	2	3	1	27.95	0.688258
0	1	0	2	4	3	3	3	1	27.34	0.745121
0	1	0	2	1	3	2	3	4	19.89	0.530806
0	1	0	1	1	2	2	3	4	24.41	0.569984
0	1	0	1	1	3	3	3	4	22.24	0.593297
0	1	0	3	5	1	2	3	4	26.32	0.419439
0	1	0	3	5	2	2	3	4	21.09	0.385423
0	1	0	3	4	4	2	3	4	23.85	0.399978
0	1	0	1	3	3	3	3	4	25.23	0.523936
0	1	0	1	3	4	1	3	4	22.01	0.40018
0	1	0	3	2	5	2	3	4	25.82	0.470838
0	1	0	2	5	2	2	3	4	25.52	0.407373
0	1	0	1	4	1	1	3	4	26.49	0.426339
0	1	0	1	5	3	3	3	4	24.3	0.441581
0	1	0	2	5	3	2	3	4	22.55	0.382065
0	1	0	2	3	5	3	3	4	17.21	0.45734
0	1	0	3	3	1	3	3	4	23.44	0.541893
0	1	0	3	2	1	2	3	4	17.73	0.514525
0	1	0	2	4	2	2	3	4	27.21	0.454279
0	1	0	3	2	2	2	3	4	20.34	0.507077
0	1	0	3	2	4	2	3	4	27.08	0.496181
0	1	0	1	3	3	3	3	4	22.47	0.51925
0	1	0	2	1	2	3	3	4	23.75	0.61541
0	1	0	1	5	2	3	3	4	23.07	0.458291
0	1	0	2	4	1	2	3	4	21.93	0.457319
0	1	0	3	2	5	1	3	4	21.09	0.411436
0	1	0	1	3	4	3	3	4	19	0.491066
0	1	0	3	4	3	1	3	4	21.72	0.370111
0	1	0	1	4	1	3	3	4	17.18	0.49891
0	1	0	3	5	1	3	3	4	27.38	0.480695
0	1	0	2	5	5	2	3	4	24.02	0.360615
0	1	0	3	4	4	2	3	3	24.51	0.410031
0	1	1	1	3	3	2	3	3	17.08	0.442702
0	1	1	1	3	1	3	3	3	21.47	0.541301
0	1	0	2	2	4	2	3	3	26.83	0.495988
0	1	0	3	3	3	3	3	3	28.24	0.519661
0	1	0	3	2	2	2	3	3	27.33	0.527275
0	1	0	2	4	4	3	3	3	25.88	0.461073
0	1	0	3	5	2	3	3	3	21.32	0.433348
0	1	0	1	1	1	3	3	3	19.13	0.619939
0	1	0	1	4	2	2	3	3	23.17	0.447128
0	1	0	1	5	3	3	3	3	25.54	0.446842
0	1	0	3	1	4	3	3	3	25.22	0.577746
0	1	0	2	2	1	3	3	3	22.37	0.587275
0	1	0	3	1	1	3	3	3	23.96	0.625155
0	1	0	1	3	1	2	3	3	24.66	0.512821
0	1	0	2	3	1	3	3	3	24.13	0.553067
0	1	0	3	3	4	2	3	3	22.63	0.441451
0	1	0	2	2	5	1	3	3	26.88	0.437142
0	1	0	1	3	5	3	3	3	24.53	0.492313
0	1	0	3	4	1	1	3	3	21.15	0.400284
0	1	0	1	3	1	1	3	3	16.55	0.437764
0	1	0	3	2	3	2	3	3	24.63	0.506455
0	1	0	3	1	3	3	3	3	23.66	0.59304
0	1	0	2	5	3	2	3	3	27.23	0.401703
0	1	0	3	4	2	2	3	3	19.81	0.427414
0	1	0	1	5	5	2	3	3	23.59	0.36314
0	1	0	2	5	2	2	3	3	24.22	0.408709
0	1	0	3	5	4	2	3	3	22.15	0.363616
0	1	0	3	1	4	3	3	3	22.54	0.573425
0	1	0	3	5	2	3	3	3	21.32	0.442645
0	1	0	1	5	2	2	3	3	24.1	0.417043
0	1	0	2	5	1	2	3	3	21.74	0.419807
0	1	0	1	2	1	3	3	3	26.3	0.611068
0	1	0	3	1	3	2	3	3	25.42	0.553401
0	1	0	1	5	1	3	3	3	22.01	0.47559
0	1	0	3	5	3	2	3	3	24.62	0.389092
0	1	0	3	1	1	2	3	3	24.01	0.585383
0	1	0	1	3	3	3	3	3	22.66	0.528057
0	1	0	1	4	5	2	2	2	19.63	0.394396
0	1	0	2	4	4	2	2	2	21	0.409361
0	1	0	3	5	4	1	2	2	23.59	0.328035
0	1	1	2	2	2	2	2	2	28.87	0.539038
0	1	1	3	1	1	3	2	2	25.1	0.624297
0	1	1	1	5	2	3	2	2	25.55	0.461841
0	1	0	3	5	3	2	2	2	21.59	0.372586
0	1	0	1	4	1	2	2	2	21.44	0.458575
0	1	0	2	5	1	2	2	2	23.86	0.419874
0	1	0	1	1	5	2	2	2	20.18	0.50796
0	1	0	3	5	2	3	2	2	21.55	0.43752
0	1	0	1	1	1	2	2	2	19.7	0.575877
0	1	0	2	3	3	2	2	2	22.45	0.464723
0	1	0	3	5	2	2	2	2	25.35	0.404797
0	1	0	1	5	1	3	2	2	21.11	0.470092
0	1	0	1	2	3	3	2	2	21.59	0.559088
0	1	0	1	3	2	2	2	2	19.82	0.48224
0	1	0	1	3	3	1	2	2	21.01	0.42054
0	1	0	3	4	3	3	2	2	25.53	0.478882
0	1	0	1	1	3	3	2	2	22.73	0.603818
0	1	0	1	4	4	1	2	2	24.52	0.376023
0	1	0	2	3	2	2	2	2	24.42	0.491283
0	1	0	2	1	1	2	2	2	27.32	0.599208
0	1	0	2	1	4	1	2	2	27.95	0.502366
0	1	0	3	2	1	2	2	2	20.54	0.530991
0	1	0	3	4	1	3	2	2	21.34	0.500827
0	1	0	1	5	3	3	2	2	25.18	0.451384
0	1	0	3	1	4	2	2	2	23.39	0.529028
0	1	0	3	2	3	1	2	2	20.74	0.447934
0	1	0	3	2	2	2	2	2	21.53	0.516866
0	1	0	1	1	5	2	2	2	23.4	0.524827
0	1	0	3	3	4	3	2	2	23.73	0.497287
0	1	0	3	2	1	3	2	2	20.86	0.580317
0	1	0	2	3	2	2	2	2	27.2	0.501947
0	1	0	1	5	5	3	2	2	22.08	0.406688
0	1	0	2	3	4	3	2	2	26.74	0.514197
0	1	0	2	5	3	3	2	2	24.83	0.443632
0	1	0	3	4	2	2	2	2	25.01	0.447114
0	1	0	1	5	2	2	2	2	21.38	0.409108
0	1	0	3	1	2	1	2	2	20.24	0.50567
0	1	0	3	1	1	2	2	2	23.35	0.581967
0	1	0	1	2	1	3	2	2	23.73	0.603751
0	1	0	3	1	5	1	2	2	17.99	0.445602
0	1	0	1	1	1	3	2	2	22.15	0.637197
0	1	0	1	5	5	1	2	2	21.88	0.317161
0	1	0	2	2	2	2	2	2	17.79	0.511935
0	1	0	3	1	5	3	2	2	25.21	0.567397
0	1	0	3	4	4	2	2	2	23.58	0.410306
0	1	0	3	3	1	2	2	2	21.22	0.494797
0	1	0	3	1	4	2	2	2	23.81	0.532807
0	1	0	2	4	4	3	2	2	25.45	0.471277
0	1	0	2	3	2	1	2	2	21.17	0.435205
0	1	0	3	3	1	2	2	2	22.66	0.49971
0	1	0	1	1	3	2	2	2	21.24	0.554692
0	1	0	2	5	3	3	2	2	22.74	0.438928
0	1	0	1	1	2	1	2	2	23.15	0.531207
0	1	0	1	1	5	2	2	2	20.14	0.517259
0	1	0	3	5	4	1	2	2	27.95	0.341282
0	1	0	2	1	1	3	2	2	20.33	0.627438
0	1	0	1	4	3	2	2	2	27.77	0.455742
0	1	0	3	4	5	2	2	2	21.13	0.386616
0	1	0	3	4	5	1	2	2	25.48	0.355934
0	1	0	2	4	3	3	2	2	27.32	0.497522
0	1	0	1	5	1	3	2	2	24.63	0.489149
0	1	0	2	2	1	3	2	2	22.3	0.596088
0	1	0	3	5	2	2	2	2	26.8	0.417588
0	1	0	1	5	3	3	2	2	24.62	0.45534
0	1	0	1	2	2	1	2	2	23.91	0.495287
0	1	0	3	2	1	2	2	2	22.49	0.543475
0	1	0	1	2	4	3	2	2	22.22	0.552051
0	1	0	1	4	3	3	2	2	23.65	0.492827
0	1	0	3	2	3	2	2	2	24.29	0.51465
0	1	0	3	5	4	3	2	2	24.71	0.425267
0	1	0	2	5	1	2	2	2	21.8	0.426841
0	1	0	2	4	2	3	2	2	20.62	0.494561
0	1	0	3	2	3	2	2	2	20.87	0.504166
0	1	0	3	1	5	2	2	2	25.01	0.525291
0	1	0	1	5	5	3	2	2	21.35	0.41227
0	1	0	1	3	2	1	2	2	19.51	0.441984
0	1	0	1	1	2	1	2	2	27.08	0.549217
0	1	0	1	1	4	3	2	2	23.54	0.59984
0	1	0	3	3	1	2	2	2	21.17	0.501708
0	1	0	2	2	2	3	2	2	27.25	0.600004
0	1	0	3	3	2	1	2	2	23.94	0.44495
0	1	0	1	1	2	2	2	2	26.93	0.59767
0	1	0	2	2	5	2	1	1	17.5	0.465393
0	1	0	2	2	1	3	1	1	23.24	0.602489
0	1	0	1	3	1	3	1	1	20.07	0.558606
0	1	1	1	4	1	2	1	1	25.49	0.475774
0	1	0	3	5	4	3	1	1	20.34	0.402705
0	1	0	2	2	1	3	1	1	25.11	0.598418
0	1	0	1	4	1	2	1	1	21.94	0.464882
0	1	0	3	1	1	2	1	1	30.2	0.601049
0	1	0	1	2	5	3	1	1	23.97	0.532285
0	1	0	1	4	1	3	1	1	24.4	0.525631
0	1	0	1	1	3	1	1	1	26.32	0.522069
0	1	0	1	1	3	2	1	1	25.09	0.566389
0	1	0	1	1	1	1	1	1	26.34	0.55814
0	1	0	2	2	1	2	1	1	24.69	0.553901
0	1	0	3	4	1	3	1	1	22.9	0.508426
0	1	0	3	4	4	3	1	1	22.12	0.454464
0	1	0	2	1	5	3	1	1	24.37	0.573333
0	1	0	3	4	2	2	1	1	17.47	0.425214
0	1	0	3	1	1	2	1	1	20.65	0.575204
0	1	0	2	5	1	2	1	1	22.98	0.42839
0	1	0	1	5	1	3	1	1	25.33	0.491453
0	1	0	2	2	4	3	1	1	23.36	0.548073
0	1	0	3	2	2	3	1	1	17.32	0.555809
0	1	0	2	2	2	2	1	1	21.03	0.526424
0	1	0	1	2	2	2	1	1	28.06	0.556831
0	1	0	1	1	3	3	1	1	21.61	0.605727
0	1	0	2	5	2	3	1	1	25.28	0.468323
0	1	0	3	2	1	3	1	1	23.68	0.595279
0	1	0	1	2	5	2	1	1	28.61	0.507525
0	1	0	3	5	1	2	1	1	20.85	0.415968
0	1	0	2	2	2	1	1	1	20.33	0.476363
0	1	0	1	3	3	3	1	1	23.95	0.534626
0	1	0	1	5	3	2	1	1	22.85	0.401507
0	1	0	2	1	2	3	1	1	20.98	0.615165
0	1	0	2	4	3	2	1	1	22.56	0.433873
0	1	0	2	1	4	3	1	1	23.67	0.590371
0	1	0	3	5	1	2	1	1	23.7	0.425446
0	1	0	2	5	1	3	1	1	21.4	0.472607
0	1	0	2	1	2	3	1	1	24.4	0.626153
0	1	0	3	5	4	3	1	1	25.33	0.427254
0	1	0	2	3	1	3	1	1	26.19	0.570283
0	1	0	3	2	5	3	1	1	25.16	0.531321
0	1	0	3	2	4	2	1	1	26.42	0.505481
0	1	0	1	1	5	3	1	1	23.38	0.579981
0	1	0	3	2	3	2	1	1	23.57	0.513291
0	1	0	3	5	5	1	1	1	20.78	0.307518
0	1	0	2	5	3	2	1	1	24.56	0.401863
0	1	0	2	2	2	3	1	1	21.09	0.577286
0	1	0	1	3	4	2	1	1	23.1	0.466579
0	1	0	1	5	2	2	1	1	22.18	0.417398
0	1	0	2	3	3	2	1	1	26.59	0.490509
0	1	0	3	3	3	2	1	5	22.53	0.160208
0	1	0	3	3	3	1	1	5	20.98	0.133147
0	1	0	1	2	4	2	1	5	25.74	0.18752
0	1	0	2	3	1	3	1	5	23.57	0.217544
0	1	0	2	2	4	3	1	5	21.05	0.204045
0	1	0	1	4	5	2	1	5	22.93	0.130415
0	1	0	2	4	1	3	1	5	23.04	0.190586
0	1	0	2	3	2	2	1	5	20.64	0.17065
0	1	0	3	3	1	2	1	5	25.06	0.185859
0	1	0	3	2	2	3	1	1	20.97	0.572698
0	1	0	2	1	4	1	1	1	19.22	0.481949
0	1	0	1	1	2	1	1	1	19.08	0.523164
0	1	0	3	1	3	3	1	1	20.53	0.593964
0	1	0	2	5	5	3	1	1	22.05	0.409211
0	1	0	1	3	3	2	1	1	26.54	0.498162
0	1	0	1	4	5	2	1	1	22.93	0.410823
0	1	0	3	4	4	2	1	1	24.85	0.421316
0	1	0	3	5	3	2	1	1	26.22	0.403189
0	1	0	3	5	2	3	1	1	17.84	0.441247
0	1	0	2	3	3	2	1	1	26.66	0.493108
0	1	0	2	1	3	2	1	1	21.08	0.555667
0	1	0	3	3	3	2	1	5	27.64	0.171149
0	1	0	1	3	2	2	1	5	21.12	0.176073
0	1	0	3	5	5	1	1	5	20.33	0.0878275
0	1	0	3	4	4	2	1	5	26.86	0.1392
0	1	0	3	5	5	2	1	5	26.61	0.113129
0	1	0	3	5	2	2	1	5	24.49	0.132657
0	1	0	2	1	4	3	1	5	26.14	0.246264
0	1	0	1	1	5	2	1	5	22.66	0.198477
0	1	0	1	1	5	2	1	5	22.66	0.198477
0	1	0	2	5	4	1	1	5	21.22	0.0981968
0	1	0	3	1	2	1	1	5	26.15	0.20072
0	1	0	1	1	2	3	1	1	26.25	0.630239
0	1	0	3	5	3	3	2	2	23	0.451055
0	0	1	1	1	5	3	2	2	25.13	0.447241
0	1	0	1	4	3	1	3	4	22.56	0.45594
0	1	0	3	2	3	2	3	3	23.06	0.574287
0	0	0	1	5	4	3	1	1	23.07	0.302968
0	1	0	1	1	3	3	1	1	21.61	0.627432
0	1	0	1	5	5	3	2	2	22.08	0.33057
0	1	0	3	3	2	3	3	4	20.96	0.598949
0	1	0	3	1	5	3	2	2	25.21	0.559518
0	1	0	3	1	4	2	3	5	19.19	0.68349
0	1	0	3	5	4	3	2	2	24.71	0.331145
0	1	0	2	3	1	3	1	1	23.57	0.565231
0	1	0	1	3	3	3	3	3	22.66	0.525916
0	1	0	1	4	1	2	1	1	21.94	0.509825
0	0	0	2	5	5	2	3	4	24.02	0.368785
0	0	0	3	2	5	3	3	3	22.89	0.413766
0	1	0	3	5	4	3	1	1	25.33	0.337001
0	1	0	1	3	4	2	1	1	23.1	0.420151
0	0	0	3	1	4	2	1	1	26.96	0.47369
0	1	0	1	1	2	2	2	2	26.93	0.650532
0	0	0	3	2	2	3	2	2	27.43	0.567199
0	1	0	2	3	1	3	1	1	26.19	0.589073
0	1	0	1	3	4	3	3	4	19	0.511048
0	1	0	1	5	1	3	3	3	22.01	0.496623
0	0	0	2	4	2	3	3	4	23.26	0.577359
0	1	0	3	4	3	1	3	4	21.72	0.448207
0	1	0	3	1	1	2	1	1	30.2	0.736899
0	0	0	2	1	4	3	1	1	26.14	0.539227
0	1	0	1	1	3	2	2	2	21.24	0.622671
0	0	0	1	2	3	3	2	2	22.06	0.532596
0	1	0	1	3	1	3	3	3	21.47	0.650133
0	0	0	1	4	4	3	1	1	24.65	0.370332
0	0	0	3	5	1	2	1	1	22.75	0.377111
0	1	0	2	3	1	3	3	3	24.13	0.657767
0	0	0	2	5	1	3	1	1	22.29	0.416482
0	1	0	1	2	3	3	2	2	21.59	0.616785
0	0	0	3	2	5	2	2	2	20.19	0.404056
0	0	0	1	5	2	1	1	1	22.67	0.32216
0	0	0	3	1	2	2	2	2	18.53	0.607899
0	1	0	3	1	1	2	3	3	24.01	0.692799
0	1	0	1	2	5	3	1	1	23.97	0.429503
0	0	0	3	5	3	2	3	3	24.62	0.393777
0	0	0	2	3	4	3	2	2	26.72	0.44891
0	0	0	3	1	1	2	3	4	21.65	0.694402
0	0	0	3	3	4	1	3	3	25.74	0.387313
0	0	0	3	1	1	2	1	1	20.65	0.702757
0	1	0	3	2	5	3	1	1	25.16	0.472293
0	0	0	1	3	3	2	2	2	22.23	0.468086
0	1	0	2	2	1	3	1	1	23.24	0.625389
0	1	0	3	5	2	3	2	2	21.55	0.386956
0	1	0	2	5	3	3	2	2	22.74	0.403853
0	1	0	3	2	3	2	2	2	20.87	0.523722
0	0	0	3	5	1	3	3	4	24.96	0.54559
0	1	0	3	1	1	3	2	2	25.1	0.700859
0	0	0	2	3	4	3	2	2	26.74	0.492612
0	1	0	3	4	4	2	1	1	24.85	0.344791
0	1	0	2	5	3	3	2	2	24.83	0.414633
0	1	0	2	2	1	3	2	2	22.3	0.644894
0	0	0	3	4	1	1	1	1	25.28	0.450167
0	0	0	1	1	3	2	1	1	20.02	0.523252
0	1	0	2	1	5	3	3	5	17.35	0.647415
0	0	0	1	1	1	2	2	2	21.71	0.683668
0	1	0	1	4	1	1	3	4	26.49	0.586388
0	0	0	1	3	4	2	3	4	18.03	0.410609
0	0	0	1	4	1	1	3	5	18.05	0.496475
0	1	0	1	5	2	2	1	1	22.18	0.393915
0	1	0	1	4	5	2	2	2	19.63	0.316184
0	1	0	2	2	5	2	1	1	17.5	0.456814
0	0	0	2	1	2	2	3	5	24.19	0.717605
0	0	0	3	5	1	2	1	1	23.87	0.376564
0	1	0	3	4	2	2	2	2	25.01	0.505794
0	1	0	2	4	4	2	2	2	21	0.399354
0	1	0	3	5	2	2	2	2	25.35	0.476352
0	0	0	3	2	2	2	3	4	19.73	0.617496
0	1	0	2	2	4	3	1	1	21.05	0.496276
0	0	0	3	4	4	2	1	1	28.7	0.271202
0	0	0	3	1	5	2	1	1	21.55	0.409559
0	1	0	1	1	1	2	2	2	19.7	0.683471
0	1	1	2	4	1	2	3	5	23.08	0.614069
0	1	0	3	5	4	1	2	2	23.59	0.332952
0	0	0	1	4	3	1	3	3	17.04	0.413977
0	1	0	3	4	1	2	3	3	25.1	0.575285
0	0	0	3	3	3	3	2	2	20.61	0.47509
0	1	0	3	3	3	3	3	3	28.24	0.585766
0	1	0	3	5	2	2	2	2	26.8	0.406021
0	0	0	1	4	3	2	2	2	22.32	0.432406
0	0	0	3	4	2	3	2	2	19.35	0.487944
0	0	0	2	5	3	2	1	1	18.35	0.313401
0	1	0	3	5	3	2	1	1	26.22	0.335202
0	1	0	3	3	1	2	2	2	22.66	0.587252
0	0	0	3	5	2	2	1	1	24.49	0.369668
0	1	0	1	5	2	3	3	4	23.07	0.474679
0	1	0	2	3	2	2	2	2	27.2	0.560357
0	1	0	2	5	3	2	3	5	23.05	0.457882
0	0	0	2	4	2	3	2	2	20.62	0.502643
0	1	0	1	5	5	3	2	2	21.35	0.308487
0	0	0	3	2	2	2	1	1	24.37	0.499402
0	1	0	1	3	2	1	2	2	19.51	0.510777
0	0	0	2	5	1	3	1	1	21.4	0.465444
0	1	0	2	4	1	2	3	4	21.93	0.565795
0	0	0	1	4	5	2	3	3	24.27	0.349965
0	0	0	2	5	4	2	3	5	24.43	0.383629
0	1	0	1	5	2	3	2	2	25.55	0.464518
0	1	0	3	2	5	1	3	4	21.09	0.484128
0	0	0	3	2	2	3	2	2	25.1	0.561956
0	1	0	3	3	2	1	2	2	23.94	0.471936
0	0	0	3	1	5	1	3	3	23.61	0.503234
0	1	1	2	2	1	3	1	1	25.11	0.615987
0	0	0	3	3	2	2	3	5	20.07	0.580843
0	0	0	1	1	2	1	2	2	27.08	0.668595
0	0	0	1	5	1	3	2	2	21.11	0.523738
0	0	0	1	1	3	2	1	1	25.09	0.6338
0	0	0	1	5	4	2	2	2	17.85	0.296588
0	0	0	2	2	5	2	3	4	23.28	0.487115
0	1	1	3	4	4	2	3	4	20.35	0.42957
0	1	1	3	1	2	1	1	1	26.15	0.591336
0	0	0	3	1	5	2	2	2	16.12	0.486214
0	1	1	2	1	2	3	1	1	24.4	0.659677
0	0	1	2	2	4	2	3	3	21.38	0.506945
0	0	0	2	1	1	1	1	1	21.74	0.597043
0	1	0	2	2	2	3	1	1	21.09	0.595927
0	1	0	3	5	2	3	3	3	21.32	0.451055
0	0	0	2	3	3	3	1	1	20.83	0.447241
0	1	0	1	1	5	2	1	1	22.66	0.45594
0	0	0	1	4	5	2	1	1	22.93	0.308927
0	1	0	3	2	2	2	3	3	28.59	0.574287
0	0	0	1	5	4	3	1	1	23.07	0.302968
0	1	0	1	1	3	3	1	1	21.61	0.627432
0	1	0	1	5	5	3	2	2	22.08	0.33057

## Sheet: Results
Intercept and variables	coefficient	Z value	P-value	Odds Ratio	95CI%
Intercept	-0.8911	-0.82
sex	0.033	0.26	0.023	1.034	0.804-1.329
age	0.0205	1.34	0.019	1.086	0.963-1.224
economic	-0.1756	-4.35	0.012	0.591	0.466-0.749
lifestyle	-0.0988	-2.21	0.034	0.743	0.572-0.967
heridity	0.1702	1.92	0.004	1.405	0.993-1.989
health	-0.0525	-1.09	0.001	0.901	0.745-1.088
